# Supplementary material for: Uncovering cargo clients and accessory factors of AP-1 and AP-4 through vesicle proteomics
Source: Proc Natl Acad Sci U S A. 2025 Oct 1;122(40):e2508961122. doi: 10.1073/pnas.2508961122 (PMC12519218; doi:10.1073/pnas.2508961122)
Supplement: Supplementary file 2 — Dataset S01 (XLSX) [file pnas.2508961122.sd01.xlsx]

## Sheet: Index
	Sheet number	The information of the proteins shown in the sheet
	Sheet 1	The list of proteins identified from the vesicle fraction for label-free quantitative analyses
	Sheet 2	The list of the identified proteins that showed more than 1.3-fold enrichment with p-value<0.05 in the WT group over the AP1γ1KO group
	Sheet 3	Categorization of the identified cargo proteins

## Sheet: Sheet 1
Accession	Number of Unique Peptides	Gene Symbol	Abundance Ratio: WT/AP1γ1KO	p-value	log2 fold change	minus log10 p value	Description
O43747	4	AP1G1	104.917	6.3333e-13	6.71311	12.1984	AP-1 complex subunit gamma-1 OS=Homo sapiens OX=9606 GN=AP1G1 PE=1 SV=5
P05187	5	ALPP	11.7283	1.04249e-07	3.55192	6.98193	Alkaline phosphatase, placental type OS=Homo sapiens OX=9606 GN=ALPP PE=1 SV=2
P09471	2	GNAO1	6.24348	0.00519681	2.64235	2.28426	Guanine nucleotide-binding protein G(o) subunit alpha OS=Homo sapiens OX=9606 GN=GNAO1 PE=1 SV=4
P04150	3	NR3C1	4.0311	0.00233859	2.01117	2.63105	Glucocorticoid receptor OS=Homo sapiens OX=9606 GN=NR3C1 PE=1 SV=1
P49411	2	TUFM	3.24187	0.0152695	1.69682	1.81618	Elongation factor Tu, mitochondrial OS=Homo sapiens OX=9606 GN=TUFM PE=1 SV=2
P15328	4	FOLR1	2.69198	0.0103898	1.42867	1.98339	Folate receptor alpha OS=Homo sapiens OX=9606 GN=FOLR1 PE=1 SV=3
P47897	6	QARS	2.46701	0.0355342	1.30276	1.44935	Glutamine--tRNA ligase OS=Homo sapiens OX=9606 GN=QARS1 PE=1 SV=1
P37108	2	SRP14	2.35935	0.00479369	1.23839	2.31933	Signal recognition particle 14 kDa protein OS=Homo sapiens OX=9606 GN=SRP14 PE=1 SV=2
Q13948	2	CUX1	2.25476	0.0380578	1.17298	1.41956	Protein CASP OS=Homo sapiens OX=9606 GN=CUX1 PE=1 SV=2
P14868	15	DARS	2.25441	0.0112312	1.17275	1.94957	Aspartate--tRNA ligase, cytoplasmic OS=Homo sapiens OX=9606 GN=DARS1 PE=1 SV=2
P41252	10	IARS	2.09119	0.00416405	1.06432	2.38048	Isoleucine--tRNA ligase, cytoplasmic OS=Homo sapiens OX=9606 GN=IARS1 PE=1 SV=2
Q63ZY3	3	KANK2	2.07731	0.0202322	1.05471	1.69396	KN motif and ankyrin repeat domain-containing protein 2 OS=Homo sapiens OX=9606 GN=KANK2 PE=1 SV=1
Q14764	16	MVP	2.04859	6.40505e-08	1.03463	7.19348	Major vault protein OS=Homo sapiens OX=9606 GN=MVP PE=1 SV=4
O75390	4	CS	2.02084	0.082191	1.01495	1.08518	Citrate synthase, mitochondrial OS=Homo sapiens OX=9606 GN=CS PE=1 SV=2
P21333	6	FLNA	1.94284	0.00114988	0.958171	2.93935	Filamin-A OS=Homo sapiens OX=9606 GN=FLNA PE=1 SV=4
P29401	2	TKT	1.88225	0.109943	0.912459	0.958833	Transketolase OS=Homo sapiens OX=9606 GN=TKT PE=1 SV=3
Q99755	4	PIP5K1A	1.87774	0.0118844	0.908997	1.92502	Phosphatidylinositol 4-phosphate 5-kinase type-1 alpha OS=Homo sapiens OX=9606 GN=PIP5K1A PE=1 SV=1
Q6DD88	23	ATL3	1.87169	0.00356839	0.904339	2.44753	Atlastin-3 OS=Homo sapiens OX=9606 GN=ATL3 PE=1 SV=1
P49458	2	SRP9; SRP9P1	1.84833	0.062027	0.886224	1.20742	Signal recognition particle 9 kDa protein OS=Homo sapiens OX=9606 GN=SRP9 PE=1 SV=2
P63010	16	AP2B1	1.82806	5.98792e-05	0.870317	4.22272	AP-2 complex subunit beta OS=Homo sapiens OX=9606 GN=AP2B1 PE=1 SV=1
Q86SQ0	3	PHLDB2	1.80752	0.128447	0.854015	0.891277	Pleckstrin homology-like domain family B member 2 OS=Homo sapiens OX=9606 GN=PHLDB2 PE=1 SV=2
O43707	15	ACTN4	1.76658	0.000693202	0.820963	3.15914	Alpha-actinin-4 OS=Homo sapiens OX=9606 GN=ACTN4 PE=1 SV=2
O15270	2	SPTLC2	1.73529	0.142293	0.795181	0.846817	Serine palmitoyltransferase 2 OS=Homo sapiens OX=9606 GN=SPTLC2 PE=1 SV=1
Q9UI12	2	ATP6V1H	1.71306	0.358591	0.776577	0.4454	V-type proton ATPase subunit H OS=Homo sapiens OX=9606 GN=ATP6V1H PE=1 SV=1
Q14677	20	CLINT1	1.6867	3.56349e-05	0.754203	4.44812	Clathrin interactor 1 OS=Homo sapiens OX=9606 GN=CLINT1 PE=1 SV=1
P00403	2	COX2	1.66601	0.00797436	0.736397	2.0983	Cytochrome c oxidase subunit 2 OS=Homo sapiens OX=9606 GN=MT-CO2 PE=1 SV=1
P07814	20	EPRS	1.66221	0.00780151	0.733099	2.10782	Bifunctional glutamate/proline--tRNA ligase OS=Homo sapiens OX=9606 GN=EPRS1 PE=1 SV=5
Q01082	26	SPTBN1	1.66161	0.00555924	0.732585	2.25498	Spectrin beta chain, non-erythrocytic 1 OS=Homo sapiens OX=9606 GN=SPTBN1 PE=1 SV=2
P63000	9	RAC1	1.6573	0.000710382	0.728832	3.14851	Ras-related C3 botulinum toxin substrate 1 OS=Homo sapiens OX=9606 GN=RAC1 PE=1 SV=1
P30041	3	PRDX6	1.64872	0.0466031	0.721349	1.33159	Peroxiredoxin-6 OS=Homo sapiens OX=9606 GN=PRDX6 PE=1 SV=3
Q9UBI6	6	GNG12	1.64498	0.0010515	0.718073	2.97819	Guanine nucleotide-binding protein G(I)/G(S)/G(O) subunit gamma-12 OS=Homo sapiens OX=9606 GN=GNG12 PE=1 SV=3
P46940	13	IQGAP1	1.6433	0.0119759	0.716596	1.92169	Ras GTPase-activating-like protein IQGAP1 OS=Homo sapiens OX=9606 GN=IQGAP1 PE=1 SV=1
P56192	7	MARS	1.63574	0.221736	0.70994	0.654163	Methionine--tRNA ligase, cytoplasmic OS=Homo sapiens OX=9606 GN=MARS1 PE=1 SV=2
Q13813	42	SPTAN1	1.6284	0.00138741	0.703458	2.8578	Spectrin alpha chain, non-erythrocytic 1 OS=Homo sapiens OX=9606 GN=SPTAN1 PE=1 SV=3
P01023	19	A2M	1.62239	0.156745	0.698123	0.804808	Alpha-2-macroglobulin OS=Homo sapiens OX=9606 GN=A2M PE=1 SV=3
P25205	3	MCM3	1.61633	0.0177531	0.692724	1.75073	DNA replication licensing factor MCM3 OS=Homo sapiens OX=9606 GN=MCM3 PE=1 SV=3
P31930	2	UQCRC1	1.60601	0.00328861	0.68348	2.48299	Cytochrome b-c1 complex subunit 1, mitochondrial OS=Homo sapiens OX=9606 GN=UQCRC1 PE=1 SV=3
Q9ULV4	5	CORO1C	1.6018	0.0217778	0.679697	1.66199	Coronin-1C OS=Homo sapiens OX=9606 GN=CORO1C PE=1 SV=1
Q96AC1	2	FERMT2	1.60124	0.0013328	0.679193	2.87523	Fermitin family homolog 2 OS=Homo sapiens OX=9606 GN=FERMT2 PE=1 SV=1
Q562R1	2	ACTBL2	1.59688	0.00654959	0.675257	2.18379	Beta-actin-like protein 2 OS=Homo sapiens OX=9606 GN=ACTBL2 PE=1 SV=2
P04899	11	GNAI2	1.5885	0.00162457	0.667666	2.78926	Guanine nucleotide-binding protein G(i) subunit alpha-2 OS=Homo sapiens OX=9606 GN=GNAI2 PE=1 SV=3
Q15149	75	PLEC	1.57424	0.000138287	0.654659	3.85922	Plectin OS=Homo sapiens OX=9606 GN=PLEC PE=1 SV=3
O95782	19	AP2A1	1.55188	0.00117289	0.634021	2.93074	AP-2 complex subunit alpha-1 OS=Homo sapiens OX=9606 GN=AP2A1 PE=1 SV=3
P31040	4	SDHA	1.54792	0.138266	0.630328	0.859286	Succinate dehydrogenase [ubiquinone] flavoprotein subunit, mitochondrial OS=Homo sapiens OX=9606 GN=SDHA PE=1 SV=2
P63096	5	GNAI1	1.53573	0.00115623	0.618925	2.93696	Guanine nucleotide-binding protein G(i) subunit alpha-1 OS=Homo sapiens OX=9606 GN=GNAI1 PE=1 SV=2
Q9Y5X1	2	SNX9	1.53177	0.113067	0.6152	0.946664	Sorting nexin-9 OS=Homo sapiens OX=9606 GN=SNX9 PE=1 SV=1
Q10567	3	AP1B1	1.53028	0.000166761	0.613794	3.77791	AP-1 complex subunit beta-1 OS=Homo sapiens OX=9606 GN=AP1B1 PE=1 SV=2
Q969G5	4	PRKCDBP; CAVIN3	1.52389	0.0469015	0.60776	1.32881	Caveolae-associated protein 3 OS=Homo sapiens OX=9606 GN=CAVIN3 PE=1 SV=3
P56537	3	EIF6	1.5227	0.213174	0.606635	0.671265	Eukaryotic translation initiation factor 6 OS=Homo sapiens OX=9606 GN=EIF6 PE=1 SV=1
P60660	3	MYL6	1.52246	0.066771	0.606406	1.17541	Myosin light polypeptide 6 OS=Homo sapiens OX=9606 GN=MYL6 PE=1 SV=2
P14618	12	PKM	1.51539	0.0799559	0.599689	1.09715	Pyruvate kinase PKM OS=Homo sapiens OX=9606 GN=PKM PE=1 SV=4
P53680	3	AP2S1	1.51443	9.13759e-05	0.598776	4.03917	AP-2 complex subunit sigma OS=Homo sapiens OX=9606 GN=AP2S1 PE=1 SV=2
Q9BRK5	8	SDF4	1.50945	0.00985314	0.594024	2.00643	45 kDa calcium-binding protein OS=Homo sapiens OX=9606 GN=SDF4 PE=1 SV=1
O94875	3	SORBS2	1.50942	0.034593	0.593996	1.46101	Sorbin and SH3 domain-containing protein 2 OS=Homo sapiens OX=9606 GN=SORBS2 PE=1 SV=3
P05787	5	KRT8	1.50346	0.657861	0.588282	0.181866	Keratin, type II cytoskeletal 8 OS=Homo sapiens OX=9606 GN=KRT8 PE=1 SV=7
O15027	9		1.49916	0.00931287	0.584159	2.03092	Protein transport protein Sec16A OS=Homo sapiens OX=9606 GN=SEC16A PE=1 SV=4
P14384	2	CPM	1.49444	0.229109	0.579606	0.639958	Carboxypeptidase M OS=Homo sapiens OX=9606 GN=CPM PE=1 SV=2
P05783	3	KRT18	1.49129	0.0249763	0.576564	1.60247	Keratin, type I cytoskeletal 18 OS=Homo sapiens OX=9606 GN=KRT18 PE=1 SV=2
P49006	5	MARCKSL1	1.48538	0.0900872	0.570829	1.04534	MARCKS-related protein OS=Homo sapiens OX=9606 GN=MARCKSL1 PE=1 SV=2
P80723	14	BASP1	1.47769	0.0170889	0.563343	1.76728	Brain acid soluble protein 1 OS=Homo sapiens OX=9606 GN=BASP1 PE=1 SV=2
P54136	8	RARS	1.47698	0.0142579	0.562647	1.84594	Arginine--tRNA ligase, cytoplasmic OS=Homo sapiens OX=9606 GN=RARS1 PE=1 SV=2
P46087	4	NOP2	1.47208	0.000479888	0.55786	3.31886	Probable 28S rRNA (cytosine(4447)-C(5))-methyltransferase OS=Homo sapiens OX=9606 GN=NOP2 PE=1 SV=2
P01009	7	SERPINA1	1.45861	0.143281	0.544592	0.843812	Alpha-1-antitrypsin OS=Homo sapiens OX=9606 GN=SERPINA1 PE=1 SV=3
P02787	21	TF	1.45222	0.237669	0.538263	0.624027	Serotransferrin OS=Homo sapiens OX=9606 GN=TF PE=1 SV=3
Q96CW1	14	AP2M1	1.45002	0.0379916	0.536073	1.42031	AP-2 complex subunit mu OS=Homo sapiens OX=9606 GN=AP2M1 PE=1 SV=2
Q8IY81	2	FTSJ3	1.44555	0.00033424	0.531614	3.47594	pre-rRNA 2'-O-ribose RNA methyltransferase FTSJ3 OS=Homo sapiens OX=9606 GN=FTSJ3 PE=1 SV=2
P12236	3	SLC25A6	1.43855	0.0546692	0.524613	1.26226	ADP/ATP translocase 3 OS=Homo sapiens OX=9606 GN=SLC25A6 PE=1 SV=4
Q14789	126	GOLGB1	1.43574	0.164134	0.521799	0.784801	Golgin subfamily B member 1 OS=Homo sapiens OX=9606 GN=GOLGB1 PE=1 SV=2
P41440	2	SLC19A1	1.433	0.035534	0.519042	1.44936	Reduced folate transporter OS=Homo sapiens OX=9606 GN=SLC19A1 PE=1 SV=3
P61158	5	ACTR3	1.42721	0.0654487	0.513202	1.1841	Actin-related protein 3 OS=Homo sapiens OX=9606 GN=ACTR3 PE=1 SV=3
Q5T2T1	2	MPP7	1.42026	0.0376261	0.506156	1.42451	MAGUK p55 subfamily member 7 OS=Homo sapiens OX=9606 GN=MPP7 PE=1 SV=1
Q9H4G0	2	EPB41L1	1.41807	0.108312	0.503931	0.965325	Band 4.1-like protein 1 OS=Homo sapiens OX=9606 GN=EPB41L1 PE=1 SV=2
O75165	61	DNAJC13	1.41748	0.00155767	0.503328	2.80753	DnaJ homolog subfamily C member 13 OS=Homo sapiens OX=9606 GN=DNAJC13 PE=1 SV=5
Q9H0X4	2	ITFG3; FAM234A	1.41557	0.255435	0.501387	0.59272	Protein FAM234A OS=Homo sapiens OX=9606 GN=FAM234A PE=1 SV=1
P10606	2	COX5B	1.41448	0.153595	0.500275	0.813623	Cytochrome c oxidase subunit 5B, mitochondrial OS=Homo sapiens OX=9606 GN=COX5B PE=1 SV=2
P30049	2	ATP5D	1.41115	0.398228	0.496872	0.399868	ATP synthase subunit delta, mitochondrial OS=Homo sapiens OX=9606 GN=ATP5F1D PE=1 SV=2
Q99848	2	EBNA1BP2	1.40149	0.00925879	0.486964	2.03345	Probable rRNA-processing protein EBP2 OS=Homo sapiens OX=9606 GN=EBNA1BP2 PE=1 SV=2
O76021	2	RSL1D1	1.39785	0.00343239	0.48321	2.4644	Ribosomal L1 domain-containing protein 1 OS=Homo sapiens OX=9606 GN=RSL1D1 PE=1 SV=3
Q99623	7	PHB2	1.39742	0.16524	0.48277	0.781884	Prohibitin-2 OS=Homo sapiens OX=9606 GN=PHB2 PE=1 SV=2
P68133	5	ACTA1	1.39422	0.00255125	0.479457	2.59325	Actin, alpha skeletal muscle OS=Homo sapiens OX=9606 GN=ACTA1 PE=1 SV=1
O00148	2	DDX39A	1.38847	0.00942069	0.473499	2.02592	ATP-dependent RNA helicase DDX39A OS=Homo sapiens OX=9606 GN=DDX39A PE=1 SV=2
Q13586	3	STIM1	1.37749	0.0826072	0.46204	1.08298	Stromal interaction molecule 1 OS=Homo sapiens OX=9606 GN=STIM1 PE=1 SV=3
P09496	2	CLTA	1.37586	0.0302002	0.460338	1.51999	Clathrin light chain A OS=Homo sapiens OX=9606 GN=CLTA PE=1 SV=1
P62995	6	TRA2B	1.37079	0.00192641	0.455012	2.71525	Transformer-2 protein homolog beta OS=Homo sapiens OX=9606 GN=TRA2B PE=1 SV=1
Q00325	4	SLC25A3	1.37062	0.106626	0.454824	0.972136	Phosphate carrier protein, mitochondrial OS=Homo sapiens OX=9606 GN=SLC25A3 PE=1 SV=2
O15143	2	ARPC1B	1.36571	0.06854	0.449648	1.16406	Actin-related protein 2/3 complex subunit 1B OS=Homo sapiens OX=9606 GN=ARPC1B PE=1 SV=3
P49207	3	RPL34	1.36462	0.0202196	0.448498	1.69423	60S ribosomal protein L34 OS=Homo sapiens OX=9606 GN=RPL34 PE=1 SV=3
Q9Y4F1	6	FARP1	1.36171	0.0856261	0.445419	1.06739	FERM, ARHGEF and pleckstrin domain-containing protein 1 OS=Homo sapiens OX=9606 GN=FARP1 PE=1 SV=1
P14314	5	PRKCSH	1.35945	0.827207	0.443022	0.0823856	Glucosidase 2 subunit beta OS=Homo sapiens OX=9606 GN=PRKCSH PE=1 SV=2
P02768	27	ALB	1.35927	0.248019	0.442836	0.605516	Albumin OS=Homo sapiens OX=9606 GN=ALB PE=1 SV=2
O15460	2	P4HA2	1.35769	0.883208	0.441155	0.0539372	Prolyl 4-hydroxylase subunit alpha-2 OS=Homo sapiens OX=9606 GN=P4HA2 PE=1 SV=1
P08754	11	GNAI3	1.34867	0.00595901	0.431534	2.22483	Guanine nucleotide-binding protein G(i) subunit alpha OS=Homo sapiens OX=9606 GN=GNAI3 PE=1 SV=3
P06241	4	FYN	1.3461	0.540516	0.428783	0.267191	Tyrosine-protein kinase Fyn OS=Homo sapiens OX=9606 GN=FYN PE=1 SV=3
P13073	3	COX4I1	1.34329	0.0560132	0.425776	1.25171	Cytochrome c oxidase subunit 4 isoform 1, mitochondrial OS=Homo sapiens OX=9606 GN=COX4I1 PE=1 SV=1
Q96L58	3	B3GALT6	1.34226	0.104359	0.424667	0.981471	Beta-1,3-galactosyltransferase 6 OS=Homo sapiens OX=9606 GN=B3GALT6 PE=1 SV=2
Q8NBI5	4	SLC43A3	1.33652	0.8869	0.418486	0.0521255	Solute carrier family 43 member 3 OS=Homo sapiens OX=9606 GN=SLC43A3 PE=1 SV=2
Q14517	4	FAT1	1.33576	0.191875	0.417662	0.716981	Protocadherin Fat 1 OS=Homo sapiens OX=9606 GN=FAT1 PE=1 SV=2
P81605	2	DCD	1.33553	0.123613	0.417413	0.907935	Dermcidin OS=Homo sapiens OX=9606 GN=DCD PE=1 SV=2
Q14974	4	KPNB1	1.33549	0.120791	0.417366	0.917965	Importin subunit beta-1 OS=Homo sapiens OX=9606 GN=KPNB1 PE=1 SV=2
Q92896	31	GLG1	1.33526	0.0195071	0.417118	1.70981	Golgi apparatus protein 1 OS=Homo sapiens OX=9606 GN=GLG1 PE=1 SV=2
Q9P2J5	6	LARS	1.33505	0.604772	0.416888	0.218408	Leucine--tRNA ligase, cytoplasmic OS=Homo sapiens OX=9606 GN=LARS1 PE=1 SV=2
Q14498	2	RBM39	1.33374	0.659481	0.415475	0.180798	RNA-binding protein 39 OS=Homo sapiens OX=9606 GN=RBM39 PE=1 SV=2
P48047	2	ATP5O	1.33347	0.103303	0.415181	0.985888	ATP synthase subunit O, mitochondrial OS=Homo sapiens OX=9606 GN=ATP5PO PE=1 SV=1
P40926	5	MDH2	1.32839	0.301859	0.409674	0.520196	Malate dehydrogenase, mitochondrial OS=Homo sapiens OX=9606 GN=MDH2 PE=1 SV=3
B5ME19	4	EIF3CL	1.32315	0.0396987	0.403978	1.40122	Eukaryotic translation initiation factor 3 subunit C-like protein OS=Homo sapiens OX=9606 GN=EIF3CL PE=1 SV=1
P14923	14	JUP	1.32128	0.147136	0.401937	0.832281	Junction plakoglobin OS=Homo sapiens OX=9606 GN=JUP PE=1 SV=3
P02647	11	APOA1	1.32093	0.137295	0.401555	0.862344	Apolipoprotein A-I OS=Homo sapiens OX=9606 GN=APOA1 PE=1 SV=1
P62258	4	YWHAE	1.31867	0.0235819	0.39908	1.62742	14-3-3 protein epsilon OS=Homo sapiens OX=9606 GN=YWHAE PE=1 SV=1
P62917	4	RPL8	1.31761	0.0672755	0.397921	1.17214	60S ribosomal protein L8 OS=Homo sapiens OX=9606 GN=RPL8 PE=1 SV=2
P11047	6	LAMC1	1.3174	0.0108136	0.397689	1.96603	Laminin subunit gamma-1 OS=Homo sapiens OX=9606 GN=LAMC1 PE=1 SV=3
Q8NBS9	4	TXNDC5	1.31296	0.0180233	0.392824	1.74416	Thioredoxin domain-containing protein 5 OS=Homo sapiens OX=9606 GN=TXNDC5 PE=1 SV=2
O00541	3	PES1	1.31197	0.0532693	0.39173	1.27352	Pescadillo homolog OS=Homo sapiens OX=9606 GN=PES1 PE=1 SV=1
P45880	9	VDAC2	1.31184	0.0847047	0.391593	1.07209	Voltage-dependent anion-selective channel protein 2 OS=Homo sapiens OX=9606 GN=VDAC2 PE=1 SV=2
O00461	16	GOLIM4	1.31157	0.0200069	0.391295	1.69882	Golgi integral membrane protein 4 OS=Homo sapiens OX=9606 GN=GOLIM4 PE=1 SV=1
P29144	39	TPP2	1.30661	0.236177	0.385829	0.626763	Tripeptidyl-peptidase 2 OS=Homo sapiens OX=9606 GN=TPP2 PE=1 SV=4
P63220	4	RPS21	1.3055	0.0622235	0.384604	1.20605	40S ribosomal protein S21 OS=Homo sapiens OX=9606 GN=RPS21 PE=1 SV=1
Q15365	4	PCBP1	1.30192	0.103084	0.380645	0.986807	Poly(rC)-binding protein 1 OS=Homo sapiens OX=9606 GN=PCBP1 PE=1 SV=2
Q7L576	4	CYFIP1	1.30065	0.0284117	0.379232	1.5465	Cytoplasmic FMR1-interacting protein 1 OS=Homo sapiens OX=9606 GN=CYFIP1 PE=1 SV=1
Q86SF2	14	GALNT7	1.29647	0.018979	0.374584	1.72173	N-acetylgalactosaminyltransferase 7 OS=Homo sapiens OX=9606 GN=GALNT7 PE=1 SV=1
P02652	4	APOA2	1.29582	0.156754	0.373869	0.80478	Apolipoprotein A-II OS=Homo sapiens OX=9606 GN=APOA2 PE=1 SV=1
Q13155	2	AIMP2	1.29442	0.0238251	0.372311	1.62297	Aminoacyl tRNA synthase complex-interacting multifunctional protein 2 OS=Homo sapiens OX=9606 GN=AIMP2 PE=1 SV=2
Q8TBA6	10	GOLGA5	1.29423	0.0179094	0.372094	1.74692	Golgin subfamily A member 5 OS=Homo sapiens OX=9606 GN=GOLGA5 PE=1 SV=3
P78536	2	ADAM17	1.2935	0.0281258	0.371277	1.55089	Disintegrin and metalloproteinase domain-containing protein 17 OS=Homo sapiens OX=9606 GN=ADAM17 PE=1 SV=1
Q9Y2X3	3	NOP58	1.29045	0.141662	0.367874	0.848747	Nucleolar protein 58 OS=Homo sapiens OX=9606 GN=NOP58 PE=1 SV=1
Q8IWB7	10	WDFY1	1.29042	6.63055e-05	0.367841	4.17845	WD repeat and FYVE domain-containing protein 1 OS=Homo sapiens OX=9606 GN=WDFY1 PE=1 SV=1
Q15046	5	KARS	1.28793	0.0509346	0.36506	1.29299	Lysine--tRNA ligase OS=Homo sapiens OX=9606 GN=KARS1 PE=1 SV=3
Q9Y6C9	3	MTCH2	1.28575	0.169362	0.362611	0.771185	Mitochondrial carrier homolog 2 OS=Homo sapiens OX=9606 GN=MTCH2 PE=1 SV=1
P13667	6	PDIA4	1.28533	0.0514899	0.362141	1.28828	Protein disulfide-isomerase A4 OS=Homo sapiens OX=9606 GN=PDIA4 PE=1 SV=2
P38606	6	ATP6V1A	1.28504	0.0772067	0.361814	1.11234	V-type proton ATPase catalytic subunit A OS=Homo sapiens OX=9606 GN=ATP6V1A PE=1 SV=2
Q7LGA3	6	HS2ST1	1.28493	0.000127876	0.361695	3.89321	Heparan sulfate 2-O-sulfotransferase 1 OS=Homo sapiens OX=9606 GN=HS2ST1 PE=1 SV=1
Q14254	11	FLOT2	1.28182	0.00213323	0.35819	2.67096	Flotillin-2 OS=Homo sapiens OX=9606 GN=FLOT2 PE=1 SV=2
Q6UVK1	13	CSPG4	1.27917	0.0268151	0.355213	1.57162	Chondroitin sulfate proteoglycan 4 OS=Homo sapiens OX=9606 GN=CSPG4 PE=1 SV=2
O95672	2	ECEL1	1.2778	0.21203	0.353659	0.673604	Endothelin-converting enzyme-like 1 OS=Homo sapiens OX=9606 GN=ECEL1 PE=1 SV=3
P07948	9	LYN	1.27437	0.0137223	0.349782	1.86257	Tyrosine-protein kinase Lyn OS=Homo sapiens OX=9606 GN=LYN PE=1 SV=3
O60493	3	SNX3	1.27185	0.253048	0.34693	0.596797	Sorting nexin-3 OS=Homo sapiens OX=9606 GN=SNX3 PE=1 SV=3
P09543	5	CNP	1.27042	0.00126506	0.345302	2.89789	2',3'-cyclic-nucleotide 3'-phosphodiesterase OS=Homo sapiens OX=9606 GN=CNP PE=1 SV=2
P05141	2	SLC25A5	1.27025	0.158323	0.345112	0.800457	ADP/ATP translocase 2 OS=Homo sapiens OX=9606 GN=SLC25A5 PE=1 SV=7
P59998	3	ARPC4	1.26924	0.0152902	0.34396	1.81559	Actin-related protein 2/3 complex subunit 4 OS=Homo sapiens OX=9606 GN=ARPC4 PE=1 SV=3
Q9C0B5	5	ZDHHC5	1.26828	0.02197	0.342877	1.65817	Palmitoyltransferase ZDHHC5 OS=Homo sapiens OX=9606 GN=ZDHHC5 PE=1 SV=2
O75947	4	ATP5H	1.26693	0.172325	0.341342	0.763652	ATP synthase subunit d, mitochondrial OS=Homo sapiens OX=9606 GN=ATP5PD PE=1 SV=3
O94923	6	GLCE	1.2637	0.825542	0.337658	0.0832607	D-glucuronyl C5-epimerase OS=Homo sapiens OX=9606 GN=GLCE PE=1 SV=3
Q5SGD2	2	PPM1L	1.2637	0.0187274	0.337649	1.72752	Protein phosphatase 1L OS=Homo sapiens OX=9606 GN=PPM1L PE=1 SV=1
Q15366	2	PCBP2	1.2618	0.0893027	0.335487	1.04914	Poly(rC)-binding protein 2 OS=Homo sapiens OX=9606 GN=PCBP2 PE=1 SV=1
P20674	2	COX5A	1.26066	0.00142366	0.334176	2.84659	Cytochrome c oxidase subunit 5A, mitochondrial OS=Homo sapiens OX=9606 GN=COX5A PE=1 SV=2
P26373	7	RPL13	1.26058	0.444083	0.334082	0.352536	60S ribosomal protein L13 OS=Homo sapiens OX=9606 GN=RPL13 PE=1 SV=4
Q9NUP9	3	LIN7C	1.2603	0.0116322	0.33377	1.93434	Protein lin-7 homolog C OS=Homo sapiens OX=9606 GN=LIN7C PE=1 SV=1
P15151	2	PVR	1.25984	0.119585	0.333238	0.922323	Poliovirus receptor OS=Homo sapiens OX=9606 GN=PVR PE=1 SV=2
Q8WWI5	3	SLC44A1	1.25937	0.52956	0.332699	0.276085	Choline transporter-like protein 1 OS=Homo sapiens OX=9606 GN=SLC44A1 PE=1 SV=1
P62745	5	RHOB	1.2588	0.151006	0.332052	0.821006	Rho-related GTP-binding protein RhoB OS=Homo sapiens OX=9606 GN=RHOB PE=1 SV=1
P60468	2	SEC61B	1.25771	0.0294441	0.330796	1.531	Protein transport protein Sec61 subunit beta OS=Homo sapiens OX=9606 GN=SEC61B PE=1 SV=2
Q03135	4	CAV1	1.25741	0.0159549	0.330458	1.7971	Caveolin-1 OS=Homo sapiens OX=9606 GN=CAV1 PE=1 SV=4
Q15006	3	EMC2	1.2554	0.000993835	0.328144	3.00269	ER membrane protein complex subunit 2 OS=Homo sapiens OX=9606 GN=EMC2 PE=1 SV=1
Q6NZI2	9	PTRF; CAVIN1	1.25529	0.000523079	0.328025	3.28143	Caveolae-associated protein 1 OS=Homo sapiens OX=9606 GN=CAVIN1 PE=1 SV=1
P16070	9	CD44	1.25513	0.0146536	0.327842	1.83406	CD44 antigen OS=Homo sapiens OX=9606 GN=CD44 PE=1 SV=3
P27348	2	YWHAQ	1.25429	0.116074	0.326866	0.935266	14-3-3 protein theta OS=Homo sapiens OX=9606 GN=YWHAQ PE=1 SV=1
P08670	13	VIM	1.25103	0.116746	0.323122	0.932759	Vimentin OS=Homo sapiens OX=9606 GN=VIM PE=1 SV=4
Q7L2E3	3	DHX30	1.25028	0.929335	0.322251	0.0318279	ATP-dependent RNA helicase DHX30 OS=Homo sapiens OX=9606 GN=DHX30 PE=1 SV=1
P31946	2	YWHAB	1.2501	0.18916	0.322049	0.723171	14-3-3 protein beta/alpha OS=Homo sapiens OX=9606 GN=YWHAB PE=1 SV=3
P06576	11	ATP5B	1.24922	0.060689	0.321029	1.21689	ATP synthase subunit beta, mitochondrial OS=Homo sapiens OX=9606 GN=ATP5F1B PE=1 SV=3
P10620	3	MGST1	1.24912	0.105071	0.320917	0.978515	Microsomal glutathione S-transferase 1 OS=Homo sapiens OX=9606 GN=MGST1 PE=1 SV=1
P06732	8	CKM	1.24587	0.0496064	0.317156	1.30446	Creatine kinase M-type OS=Homo sapiens OX=9606 GN=CKM PE=1 SV=2
Q8NCH0	3	CHST14	1.2451	0.132759	0.316258	0.876937	Carbohydrate sulfotransferase 14 OS=Homo sapiens OX=9606 GN=CHST14 PE=1 SV=2
P21796	11	VDAC1	1.24472	0.049215	0.315826	1.3079	Voltage-dependent anion-selective channel protein 1 OS=Homo sapiens OX=9606 GN=VDAC1 PE=1 SV=2
Q15286	9	RAB35	1.24293	0.0247208	0.31374	1.60694	Ras-related protein Rab-35 OS=Homo sapiens OX=9606 GN=RAB35 PE=1 SV=1
Q9HD20	6	ATP13A1	1.24242	0.0572626	0.313153	1.24213	Manganese-transporting ATPase 13A1 OS=Homo sapiens OX=9606 GN=ATP13A1 PE=1 SV=2
P25705	11	ATP5A1	1.24214	0.134155	0.312833	0.872393	ATP synthase subunit alpha, mitochondrial OS=Homo sapiens OX=9606 GN=ATP5F1A PE=1 SV=1
P18827	5	SDC1	1.24192	0.0760711	0.312572	1.11878	Syndecan-1 OS=Homo sapiens OX=9606 GN=SDC1 PE=1 SV=3
O14936	3	CASK	1.2406	0.140038	0.31104	0.853754	Peripheral plasma membrane protein CASK OS=Homo sapiens OX=9606 GN=CASK PE=1 SV=3
Q96RT1	3	ERBB2IP; ERBIN	1.23824	0.081413	0.308295	1.08931	Erbin OS=Homo sapiens OX=9606 GN=ERBIN PE=1 SV=2
Q8IZP0	4	ABI1	1.23767	0.0225008	0.307627	1.6478	Abl interactor 1 OS=Homo sapiens OX=9606 GN=ABI1 PE=1 SV=4
P61604	6	HSPE1	1.23743	0.195296	0.307352	0.709307	10 kDa heat shock protein, mitochondrial OS=Homo sapiens OX=9606 GN=HSPE1 PE=1 SV=2
Q9BUQ8	3	DDX23	1.2371	0.895988	0.306967	0.0476979	Probable ATP-dependent RNA helicase DDX23 OS=Homo sapiens OX=9606 GN=DDX23 PE=1 SV=3
P46779	5	RPL28	1.23535	0.10406	0.304923	0.982717	60S ribosomal protein L28 OS=Homo sapiens OX=9606 GN=RPL28 PE=1 SV=3
P38919	2	EIF4A3	1.23399	0.129626	0.303334	0.887306	Eukaryotic initiation factor 4A-III OS=Homo sapiens OX=9606 GN=EIF4A3 PE=1 SV=4
P53985	7	SLC16A1	1.23369	0.128026	0.302983	0.892701	Monocarboxylate transporter 1 OS=Homo sapiens OX=9606 GN=SLC16A1 PE=1 SV=3
P63218	3	GNG5	1.2315	0.0286602	0.300416	1.54272	Guanine nucleotide-binding protein G(I)/G(S)/G(O) subunit gamma-5 OS=Homo sapiens OX=9606 GN=GNG5 PE=1 SV=3
Q9UNH7	2	SNX6	1.23117	0.635197	0.300034	0.197091	Sorting nexin-6 OS=Homo sapiens OX=9606 GN=SNX6 PE=1 SV=1
P42704	5	LRPPRC	1.22897	0.235287	0.297454	0.628402	Leucine-rich PPR motif-containing protein, mitochondrial OS=Homo sapiens OX=9606 GN=LRPPRC PE=1 SV=3
P61803	3	DAD1	1.22652	0.0307907	0.294568	1.51158	Dolichyl-diphosphooligosaccharide--protein glycosyltransferase subunit DAD1 OS=Homo sapiens OX=9606 GN=DAD1 PE=1 SV=3
P78382	2	SLC35A1	1.22642	0.148312	0.294449	0.828824	CMP-sialic acid transporter OS=Homo sapiens OX=9606 GN=SLC35A1 PE=1 SV=1
P08238	8	HSP90AB1	1.22594	0.100854	0.29389	0.996306	Heat shock protein HSP 90-beta OS=Homo sapiens OX=9606 GN=HSP90AB1 PE=1 SV=4
Q8TAD4	3	SLC30A5	1.22227	0.295009	0.289566	0.530165	Zinc transporter 5 OS=Homo sapiens OX=9606 GN=SLC30A5 PE=1 SV=1
Q02543	3	RPL18A	1.22225	0.0404964	0.289539	1.39258	60S ribosomal protein L18a OS=Homo sapiens OX=9606 GN=RPL18A PE=1 SV=2
Q9BVP2	3	GNL3	1.22192	0.032983	0.289155	1.48171	Guanine nucleotide-binding protein-like 3 OS=Homo sapiens OX=9606 GN=GNL3 PE=1 SV=2
P55735	4	SEC13	1.21915	0.811642	0.285874	0.0906356	Protein SEC13 homolog OS=Homo sapiens OX=9606 GN=SEC13 PE=1 SV=3
O43795	7	MYO1B	1.21901	0.0309518	0.285706	1.50931	Unconventional myosin-Ib OS=Homo sapiens OX=9606 GN=MYO1B PE=1 SV=3
P00738	3	HP	1.21866	0.208073	0.285296	0.681783	Haptoglobin OS=Homo sapiens OX=9606 GN=HP PE=1 SV=1
P24539	3	ATP5F1	1.21833	0.264379	0.284899	0.577773	ATP synthase F(0) complex subunit B1, mitochondrial OS=Homo sapiens OX=9606 GN=ATP5PB PE=1 SV=2
P07900	7	HSP90AA1	1.2174	0.246386	0.283804	0.608384	Heat shock protein HSP 90-alpha OS=Homo sapiens OX=9606 GN=HSP90AA1 PE=1 SV=5
Q9UHB6	16	LIMA1	1.21552	0.00517745	0.281574	2.28588	LIM domain and actin-binding protein 1 OS=Homo sapiens OX=9606 GN=LIMA1 PE=1 SV=1
Q92692	7	PVRL2; NECTIN2	1.21464	0.00719483	0.280528	2.14298	Nectin-2 OS=Homo sapiens OX=9606 GN=NECTIN2 PE=1 SV=1
P23528	6	CFL1	1.21441	0.0316015	0.280261	1.50029	Cofilin-1 OS=Homo sapiens OX=9606 GN=CFL1 PE=1 SV=3
P35232	9	PHB	1.21417	0.23269	0.279976	0.633223	Prohibitin OS=Homo sapiens OX=9606 GN=PHB PE=1 SV=1
Q9GZM5	5	YIPF3	1.2137	0.0269759	0.279409	1.56902	Protein YIPF3 OS=Homo sapiens OX=9606 GN=YIPF3 PE=1 SV=1
Q06830	5	PRDX1	1.21324	0.235754	0.27886	0.627541	Peroxiredoxin-1 OS=Homo sapiens OX=9606 GN=PRDX1 PE=1 SV=1
P63208	3	SKP1	1.21225	0.0398623	0.27769	1.39944	S-phase kinase-associated protein 1 OS=Homo sapiens OX=9606 GN=SKP1 PE=1 SV=2
P40429	5	RPL13A	1.21197	0.0779314	0.277359	1.10829	60S ribosomal protein L13a OS=Homo sapiens OX=9606 GN=RPL13A PE=1 SV=2
P46977	3	STT3A	1.2117	0.425363	0.277031	0.371241	Dolichyl-diphosphooligosaccharide--protein glycosyltransferase subunit STT3A OS=Homo sapiens OX=9606 GN=STT3A PE=1 SV=2
Q9Y2A7	3	NCKAP1	1.2092	0.120146	0.274051	0.92029	Nck-associated protein 1 OS=Homo sapiens OX=9606 GN=NCKAP1 PE=1 SV=1
O00299	2	CLIC1	1.20904	0.0210827	0.273857	1.67607	Chloride intracellular channel protein 1 OS=Homo sapiens OX=9606 GN=CLIC1 PE=1 SV=4
P61313	7	RPL15	1.20778	0.0188399	0.272356	1.72492	60S ribosomal protein L15 OS=Homo sapiens OX=9606 GN=RPL15 PE=1 SV=2
Q02878	13	RPL6	1.20713	0.00933436	0.271585	2.02992	60S ribosomal protein L6 OS=Homo sapiens OX=9606 GN=RPL6 PE=1 SV=3
Q16706	20	MAN2A1	1.20602	0.029319	0.27025	1.53285	Alpha-mannosidase 2 OS=Homo sapiens OX=9606 GN=MAN2A1 PE=1 SV=2
P20020	15		1.20581	0.04737	0.270003	1.3245	Plasma membrane calcium-transporting ATPase 1 OS=Homo sapiens OX=9606 GN=ATP2B1 PE=1 SV=4
P62070	4	RRAS2	1.20558	0.0203469	0.269724	1.6915	Ras-related protein R-Ras2 OS=Homo sapiens OX=9606 GN=RRAS2 PE=1 SV=1
Q07065	8	CKAP4	1.205	0.233994	0.269034	0.630795	Cytoskeleton-associated protein 4 OS=Homo sapiens OX=9606 GN=CKAP4 PE=1 SV=2
Q9ULH0	4	KIDINS220	1.20423	0.128191	0.26811	0.892142	Kinase D-interacting substrate of 220 kDa OS=Homo sapiens OX=9606 GN=KIDINS220 PE=1 SV=3
P07237	19	P4HB	1.20147	0.00801123	0.264797	2.0963	Protein disulfide-isomerase OS=Homo sapiens OX=9606 GN=P4HB PE=1 SV=3
P60953	7	CDC42	1.19627	0.0220623	0.258543	1.65635	Cell division control protein 42 homolog OS=Homo sapiens OX=9606 GN=CDC42 PE=1 SV=2
O95197	7	RTN3	1.19515	0.217405	0.257193	0.66273	Reticulon-3 OS=Homo sapiens OX=9606 GN=RTN3 PE=1 SV=2
P30040	5	ERP29	1.19506	2.14043e-05	0.257081	4.6695	Endoplasmic reticulum resident protein 29 OS=Homo sapiens OX=9606 GN=ERP29 PE=1 SV=4
P04844	9	RPN2	1.19497	0.670725	0.256975	0.173455	Dolichyl-diphosphooligosaccharide--protein glycosyltransferase subunit 2 OS=Homo sapiens OX=9606 GN=RPN2 PE=1 SV=3
Q9BUP3	4	HTATIP2	1.19408	0.42667	0.255902	0.369908	Oxidoreductase HTATIP2 OS=Homo sapiens OX=9606 GN=HTATIP2 PE=1 SV=2
P62316	4	SNRPD2	1.19293	0.434206	0.254511	0.362305	Small nuclear ribonucleoprotein Sm D2 OS=Homo sapiens OX=9606 GN=SNRPD2 PE=1 SV=1
Q9Y6M5	10	SLC30A1	1.19144	0.094337	0.252712	1.02532	Zinc transporter 1 OS=Homo sapiens OX=9606 GN=SLC30A1 PE=1 SV=3
Q5M775	4	SPECC1	1.19137	0.0058162	0.252627	2.23536	Cytospin-B OS=Homo sapiens OX=9606 GN=SPECC1 PE=1 SV=1
Q96S66	5	CLCC1	1.19078	0.194183	0.251903	0.711789	Chloride channel CLIC-like protein 1 OS=Homo sapiens OX=9606 GN=CLCC1 PE=1 SV=1
Q13618	2	CUL3	1.19054	0.158061	0.251618	0.801175	Cullin-3 OS=Homo sapiens OX=9606 GN=CUL3 PE=1 SV=2
Q9HAV0	9	GNB4	1.18926	0.151109	0.250067	0.82071	Guanine nucleotide-binding protein subunit beta-4 OS=Homo sapiens OX=9606 GN=GNB4 PE=1 SV=3
Q12904	3	AIMP1	1.18889	0.053388	0.249614	1.27256	Aminoacyl tRNA synthase complex-interacting multifunctional protein 1 OS=Homo sapiens OX=9606 GN=AIMP1 PE=1 SV=2
P50416	5	CPT1A	1.18872	0.577614	0.24941	0.238362	Carnitine O-palmitoyltransferase 1, liver isoform OS=Homo sapiens OX=9606 GN=CPT1A PE=1 SV=2
A2RRP1	6	NBAS	1.18731	0.00105059	0.247696	2.97857	Neuroblastoma-amplified sequence OS=Homo sapiens OX=9606 GN=NBAS PE=1 SV=2
P63104	6	YWHAZ	1.18642	0.04044	0.246618	1.39319	14-3-3 protein zeta/delta OS=Homo sapiens OX=9606 GN=YWHAZ PE=1 SV=1
Q8IUH4	4	ZDHHC13	1.18479	0.0548075	0.244625	1.26116	Palmitoyltransferase ZDHHC13 OS=Homo sapiens OX=9606 GN=ZDHHC13 PE=1 SV=3
P62857	2	RPS28	1.18252	0.921014	0.241866	0.0357336	40S ribosomal protein S28 OS=Homo sapiens OX=9606 GN=RPS28 PE=1 SV=1
P02656	2	APOC3	1.18111	0.136815	0.240142	0.863865	Apolipoprotein C-III OS=Homo sapiens OX=9606 GN=APOC3 PE=1 SV=1
P14625	19	HSP90B1	1.17839	0.00147887	0.236818	2.83007	Endoplasmin OS=Homo sapiens OX=9606 GN=HSP90B1 PE=1 SV=1
P29966	5	MARCKS	1.17797	0.11067	0.236307	0.955968	Myristoylated alanine-rich C-kinase substrate OS=Homo sapiens OX=9606 GN=MARCKS PE=1 SV=4
P55884	4	EIF3B	1.17549	0.410455	0.233261	0.386734	Eukaryotic translation initiation factor 3 subunit B OS=Homo sapiens OX=9606 GN=EIF3B PE=1 SV=3
Q86W92	3	PPFIBP1	1.17396	0.0922257	0.231387	1.03515	Liprin-beta-1 OS=Homo sapiens OX=9606 GN=PPFIBP1 PE=1 SV=2
P54760	9	EPHB4	1.17393	0.260675	0.231345	0.5839	Ephrin type-B receptor 4 OS=Homo sapiens OX=9606 GN=EPHB4 PE=1 SV=2
Q9BYC5	3	FUT8	1.17375	0.248914	0.231124	0.603951	Alpha-(1,6)-fucosyltransferase OS=Homo sapiens OX=9606 GN=FUT8 PE=1 SV=2
P56199	4	ITGA1	1.1733	0.203036	0.230567	0.692427	Integrin alpha-1 OS=Homo sapiens OX=9606 GN=ITGA1 PE=1 SV=2
P30101	18	PDIA3	1.17285	0.228253	0.230014	0.641584	Protein disulfide-isomerase A3 OS=Homo sapiens OX=9606 GN=PDIA3 PE=1 SV=4
Q9Y3Q3	3	TMED3	1.17076	0.520872	0.227444	0.283269	Transmembrane emp24 domain-containing protein 3 OS=Homo sapiens OX=9606 GN=TMED3 PE=1 SV=1
Q86VR2	9	FAM134C; RETREG3	1.17054	0.121656	0.227169	0.914868	Reticulophagy regulator 3 OS=Homo sapiens OX=9606 GN=RETREG3 PE=1 SV=1
Q01650	9	SLC7A5	1.16873	0.143613	0.224948	0.842807	Large neutral amino acids transporter small subunit 1 OS=Homo sapiens OX=9606 GN=SLC7A5 PE=1 SV=2
Q6WKZ4	10	RAB11FIP1	1.16791	0.173064	0.223932	0.761793	Rab11 family-interacting protein 1 OS=Homo sapiens OX=9606 GN=RAB11FIP1 PE=1 SV=3
Q9HBH0	3	RHOF	1.16727	0.00678938	0.223139	2.16817	Rho-related GTP-binding protein RhoF OS=Homo sapiens OX=9606 GN=RHOF PE=1 SV=1
Q9Y446	2	PKP3	1.16613	0.294753	0.221728	0.530541	Plakophilin-3 OS=Homo sapiens OX=9606 GN=PKP3 PE=1 SV=1
P62913	5	RPL11	1.16521	0.178405	0.22059	0.748593	60S ribosomal protein L11 OS=Homo sapiens OX=9606 GN=RPL11 PE=1 SV=2
P61769	4	B2M	1.16498	0.23465	0.220302	0.62958	Beta-2-microglobulin OS=Homo sapiens OX=9606 GN=B2M PE=1 SV=1
O75695	3	RP2	1.16487	0.0517347	0.220173	1.28622	Protein XRP2 OS=Homo sapiens OX=9606 GN=RP2 PE=1 SV=4
P61224	3	RAP1B	1.16473	0.0723338	0.219991	1.14066	Ras-related protein Rap-1b OS=Homo sapiens OX=9606 GN=RAP1B PE=1 SV=1
P38646	7	HSPA9	1.16445	0.87945	0.219643	0.0557889	Stress-70 protein, mitochondrial OS=Homo sapiens OX=9606 GN=HSPA9 PE=1 SV=2
A0FGR8	19	ESYT2	1.16413	0.0142818	0.219253	1.84522	Extended synaptotagmin-2 OS=Homo sapiens OX=9606 GN=ESYT2 PE=1 SV=1
P0DP25	7	CALM3; CALM2; CALM1	1.16375	0.00640966	0.218778	2.19316	Calmodulin-3 OS=Homo sapiens OX=9606 GN=CALM3 PE=1 SV=1
O60427	2	FADS1	1.1631	0.322576	0.217981	0.491368	Acyl-CoA (8-3)-desaturase OS=Homo sapiens OX=9606 GN=FADS1 PE=1 SV=3
P60228	4	EIF3E	1.16304	0.969988	0.217896	0.0132338	Eukaryotic translation initiation factor 3 subunit E OS=Homo sapiens OX=9606 GN=EIF3E PE=1 SV=1
P80303	10	NUCB2	1.16039	0.24389	0.214609	0.612806	Nucleobindin-2 OS=Homo sapiens OX=9606 GN=NUCB2 PE=1 SV=3
Q08J23	5	NSUN2	1.15811	0.011738	0.211777	1.93041	RNA cytosine C(5)-methyltransferase NSUN2 OS=Homo sapiens OX=9606 GN=NSUN2 PE=1 SV=2
Q9P2E9	14		1.15722	0.325019	0.210665	0.488092	Ribosome-binding protein 1 OS=Homo sapiens OX=9606 GN=RRBP1 PE=1 SV=5
P62826	4	RAN	1.1557	0.321677	0.208764	0.49258	GTP-binding nuclear protein Ran OS=Homo sapiens OX=9606 GN=RAN PE=1 SV=3
O75054	11	IGSF3	1.15563	0.0329234	0.208684	1.4825	Immunoglobulin superfamily member 3 OS=Homo sapiens OX=9606 GN=IGSF3 PE=2 SV=3
P18077	3	RPL35A	1.15468	0.199098	0.207496	0.700934	60S ribosomal protein L35a OS=Homo sapiens OX=9606 GN=RPL35A PE=1 SV=2
P17813	6	ENG	1.15301	0.13252	0.2054	0.877718	Endoglin OS=Homo sapiens OX=9606 GN=ENG PE=1 SV=2
P27635	6	RPL10	1.15118	0.0848417	0.203117	1.07139	60S ribosomal protein L10 OS=Homo sapiens OX=9606 GN=RPL10 PE=1 SV=4
Q9UM00	2		1.15114	0.142237	0.203063	0.846988	Calcium load-activated calcium channel OS=Homo sapiens OX=9606 GN=TMCO1 PE=1 SV=2
P98173	2	FAM3A	1.15061	0.0312584	0.202402	1.50503	Protein FAM3A OS=Homo sapiens OX=9606 GN=FAM3A PE=1 SV=2
O15162	2	PLSCR1	1.15052	0.130439	0.202285	0.884592	Phospholipid scramblase 1 OS=Homo sapiens OX=9606 GN=PLSCR1 PE=1 SV=1
P04626	5	ERBB2	1.14873	0.24739	0.200038	0.606617	Receptor tyrosine-protein kinase erbB-2 OS=Homo sapiens OX=9606 GN=ERBB2 PE=1 SV=1
O00159	13	MYO1C	1.14858	0.0032529	0.199855	2.48773	Unconventional myosin-Ic OS=Homo sapiens OX=9606 GN=MYO1C PE=1 SV=4
P07947	7	YES1	1.14832	0.0891321	0.199528	1.04997	Tyrosine-protein kinase Yes OS=Homo sapiens OX=9606 GN=YES1 PE=1 SV=3
P27824	15	CANX	1.14733	0.37925	0.198277	0.421075	Calnexin OS=Homo sapiens OX=9606 GN=CANX PE=1 SV=2
P62330	3	ARF6	1.14721	0.00634224	0.198134	2.19776	ADP-ribosylation factor 6 OS=Homo sapiens OX=9606 GN=ARF6 PE=1 SV=2
P04156	2	PRNP	1.14713	0.0619721	0.198026	1.2078	Major prion protein OS=Homo sapiens OX=9606 GN=PRNP PE=1 SV=1
P62424	11	RPL7A	1.14694	0.151623	0.197784	0.819234	60S ribosomal protein L7a OS=Homo sapiens OX=9606 GN=RPL7A PE=1 SV=2
P23458	9	JAK1	1.14626	0.0570002	0.19694	1.24412	Tyrosine-protein kinase JAK1 OS=Homo sapiens OX=9606 GN=JAK1 PE=1 SV=2
O75643	6	SNRNP200	1.14623	0.12344	0.19689	0.908544	U5 small nuclear ribonucleoprotein 200 kDa helicase OS=Homo sapiens OX=9606 GN=SNRNP200 PE=1 SV=2
Q9HD45	13	TM9SF3	1.14561	0.0828856	0.196118	1.08152	Transmembrane 9 superfamily member 3 OS=Homo sapiens OX=9606 GN=TM9SF3 PE=1 SV=2
O00469	4	PLOD2	1.14511	0.0967372	0.19548	1.01441	Procollagen-lysine,2-oxoglutarate 5-dioxygenase 2 OS=Homo sapiens OX=9606 GN=PLOD2 PE=1 SV=2
O94905	3	ERLIN2	1.14498	0.457772	0.195323	0.339351	Erlin-2 OS=Homo sapiens OX=9606 GN=ERLIN2 PE=1 SV=1
Q9Y4P3	4	TBL2	1.14385	0.421263	0.193895	0.375447	Transducin beta-like protein 2 OS=Homo sapiens OX=9606 GN=TBL2 PE=1 SV=1
Q8IYS2	8	KIAA2013	1.14336	0.0276724	0.193281	1.55795	Uncharacterized protein KIAA2013 OS=Homo sapiens OX=9606 GN=KIAA2013 PE=1 SV=1
P16615	29	ATP2A2	1.13967	0.0782707	0.188622	1.1064	Sarcoplasmic/endoplasmic reticulum calcium ATPase 2 OS=Homo sapiens OX=9606 GN=ATP2A2 PE=1 SV=1
Q12981	6	BNIP1	1.13967	0.180332	0.188612	0.743928	Vesicle transport protein SEC20 OS=Homo sapiens OX=9606 GN=BNIP1 PE=1 SV=3
P02765	3		1.13864	0.0318012	0.187307	1.49756	Alpha-2-HS-glycoprotein OS=Homo sapiens OX=9606 GN=AHSG PE=1 SV=2
P23634	3	ATP2B4	1.13781	0.0268434	0.186256	1.57116	Plasma membrane calcium-transporting ATPase 4 OS=Homo sapiens OX=9606 GN=ATP2B4 PE=1 SV=2
P61353	7	RPL27	1.13747	0.205606	0.185833	0.686964	60S ribosomal protein L27 OS=Homo sapiens OX=9606 GN=RPL27 PE=1 SV=2
Q13247	2	SRSF6	1.13626	0.720325	0.184288	0.142471	Serine/arginine-rich splicing factor 6 OS=Homo sapiens OX=9606 GN=SRSF6 PE=1 SV=2
Q8NDZ4	11	C3orf58	1.13581	0.0299214	0.183721	1.52402	Divergent protein kinase domain 2A OS=Homo sapiens OX=9606 GN=DIPK2A PE=1 SV=1
Q8NHG7	2	SVIP	1.13556	0.285421	0.183406	0.544515	Small VCP/p97-interacting protein OS=Homo sapiens OX=9606 GN=SVIP PE=1 SV=1
Q9NS69	2	TOMM22	1.13549	0.316258	0.183314	0.499958	Mitochondrial import receptor subunit TOM22 homolog OS=Homo sapiens OX=9606 GN=TOMM22 PE=1 SV=3
Q9BXF6	5	RAB11FIP5	1.13545	0.00755495	0.183269	2.12177	Rab11 family-interacting protein 5 OS=Homo sapiens OX=9606 GN=RAB11FIP5 PE=1 SV=1
Q9Y5Z9	2	UBIAD1	1.13416	0.0163995	0.18163	1.78517	UbiA prenyltransferase domain-containing protein 1 OS=Homo sapiens OX=9606 GN=UBIAD1 PE=1 SV=1
O95297	6	MPZL1	1.13332	0.582157	0.180551	0.23496	Myelin protein zero-like protein 1 OS=Homo sapiens OX=9606 GN=MPZL1 PE=1 SV=1
Q8TB61	6	SLC35B2	1.13311	0.0923958	0.180292	1.03435	Adenosine 3'-phospho 5'-phosphosulfate transporter 1 OS=Homo sapiens OX=9606 GN=SLC35B2 PE=1 SV=1
Q9UBM7	6	DHCR7	1.1327	0.0598577	0.179771	1.22288	7-dehydrocholesterol reductase OS=Homo sapiens OX=9606 GN=DHCR7 PE=1 SV=1
O14975	2	SLC27A2	1.13269	0.199522	0.17975	0.700009	Very long-chain acyl-CoA synthetase OS=Homo sapiens OX=9606 GN=SLC27A2 PE=1 SV=2
Q96A29	2	SLC35C1	1.13141	0.0274619	0.178128	1.56127	GDP-fucose transporter 1 OS=Homo sapiens OX=9606 GN=SLC35C1 PE=1 SV=1
P26038	8	MSN	1.13129	0.00331862	0.177968	2.47904	Moesin OS=Homo sapiens OX=9606 GN=MSN PE=1 SV=3
Q9NW68	2	BSDC1	1.1312	0.166331	0.177853	0.779026	BSD domain-containing protein 1 OS=Homo sapiens OX=9606 GN=BSDC1 PE=1 SV=1
P61619	3	SEC61A1	1.13039	0.0512824	0.176824	1.29003	Protein transport protein Sec61 subunit alpha isoform 1 OS=Homo sapiens OX=9606 GN=SEC61A1 PE=1 SV=2
O75955	9	FLOT1	1.13034	0.109668	0.176754	0.959919	Flotillin-1 OS=Homo sapiens OX=9606 GN=FLOT1 PE=1 SV=3
Q99942	2	RNF5	1.12984	0.220606	0.176117	0.656384	E3 ubiquitin-protein ligase RNF5 OS=Homo sapiens OX=9606 GN=RNF5 PE=1 SV=1
O95292	8	VAPB	1.12934	0.171202	0.175477	0.766492	Vesicle-associated membrane protein-associated protein B/C OS=Homo sapiens OX=9606 GN=VAPB PE=1 SV=3
P43121	18	MCAM	1.12886	0.122893	0.174871	0.910472	Cell surface glycoprotein MUC18 OS=Homo sapiens OX=9606 GN=MCAM PE=1 SV=2
O60476	9	MAN1A2	1.12838	0.114551	0.174248	0.941002	Mannosyl-oligosaccharide 1,2-alpha-mannosidase IB OS=Homo sapiens OX=9606 GN=MAN1A2 PE=1 SV=1
Q96A33	2	CCDC47	1.12824	0.281149	0.174069	0.551063	Coiled-coil domain-containing protein 47 OS=Homo sapiens OX=9606 GN=CCDC47 PE=1 SV=1
Q53EL6	3	PDCD4	1.1274	0.00825174	0.172999	2.08345	Programmed cell death protein 4 OS=Homo sapiens OX=9606 GN=PDCD4 PE=1 SV=2
P08574	2	CYC1	1.12609	0.141937	0.171318	0.847905	Cytochrome c1, heme protein, mitochondrial OS=Homo sapiens OX=9606 GN=CYC1 PE=1 SV=3
O95274	2	LYPD3	1.12544	0.181614	0.170492	0.74085	Ly6/PLAUR domain-containing protein 3 OS=Homo sapiens OX=9606 GN=LYPD3 PE=1 SV=2
P27797	13	CALR	1.12524	0.0039333	0.170232	2.40524	Calreticulin OS=Homo sapiens OX=9606 GN=CALR PE=1 SV=1
P18124	11	RPL7	1.12479	0.0867198	0.169654	1.06188	60S ribosomal protein L7 OS=Homo sapiens OX=9606 GN=RPL7 PE=1 SV=1
P13284	3	IFI30	1.12459	0.0203039	0.169401	1.69242	Gamma-interferon-inducible lysosomal thiol reductase OS=Homo sapiens OX=9606 GN=IFI30 PE=1 SV=3
Q9H0E2	2	TOLLIP	1.12454	0.153535	0.169338	0.813793	Toll-interacting protein OS=Homo sapiens OX=9606 GN=TOLLIP PE=1 SV=1
P55011	5	SLC12A2	1.12402	0.662081	0.168674	0.179089	Solute carrier family 12 member 2 OS=Homo sapiens OX=9606 GN=SLC12A2 PE=1 SV=1
Q10471	24	GALNT2	1.12355	0.0875683	0.168062	1.05765	Polypeptide N-acetylgalactosaminyltransferase 2 OS=Homo sapiens OX=9606 GN=GALNT2 PE=1 SV=1
P55145	2	MANF	1.12332	0.465644	0.16777	0.331946	Mesencephalic astrocyte-derived neurotrophic factor OS=Homo sapiens OX=9606 GN=MANF PE=1 SV=3
O94973	14	AP2A2	1.12288	0.0650017	0.16721	1.18708	AP-2 complex subunit alpha-2 OS=Homo sapiens OX=9606 GN=AP2A2 PE=1 SV=2
P05023	30	ATP1A1	1.12178	0.113815	0.165794	0.943802	Sodium/potassium-transporting ATPase subunit alpha-1 OS=Homo sapiens OX=9606 GN=ATP1A1 PE=1 SV=1
Q13596	3	SNX1	1.12123	0.339467	0.165088	0.469202	Sorting nexin-1 OS=Homo sapiens OX=9606 GN=SNX1 PE=1 SV=3
P36542	4	ATP5C1	1.12026	0.966473	0.163838	0.0148102	ATP synthase subunit gamma, mitochondrial OS=Homo sapiens OX=9606 GN=ATP5F1C PE=1 SV=1
Q9BXJ8	2	TMEM120A	1.1193	0.19817	0.162601	0.702962	Ion channel TACAN OS=Homo sapiens OX=9606 GN=TMEM120A PE=1 SV=1
Q9UHN6	3	TMEM2	1.11928	0.146534	0.162565	0.83406	Cell surface hyaluronidase OS=Homo sapiens OX=9606 GN=CEMIP2 PE=1 SV=1
O43175	9	PHGDH	1.11909	0.315381	0.162332	0.501165	D-3-phosphoglycerate dehydrogenase OS=Homo sapiens OX=9606 GN=PHGDH PE=1 SV=4
Q93096	4	PTP4A1	1.11805	0.170012	0.16098	0.769519	Protein tyrosine phosphatase type IVA 1 OS=Homo sapiens OX=9606 GN=PTP4A1 PE=1 SV=2
P62263	6	RPS14	1.11736	0.201355	0.160097	0.696038	40S ribosomal protein S14 OS=Homo sapiens OX=9606 GN=RPS14 PE=1 SV=3
Q9P0L0	6	VAPA	1.11698	0.157504	0.159604	0.802708	Vesicle-associated membrane protein-associated protein A OS=Homo sapiens OX=9606 GN=VAPA PE=1 SV=3
Q07020	4	RPL18	1.11678	0.343059	0.159344	0.464632	60S ribosomal protein L18 OS=Homo sapiens OX=9606 GN=RPL18 PE=1 SV=2
Q14BN4	9	SLMAP	1.11666	0.40712	0.159187	0.390278	Sarcolemmal membrane-associated protein OS=Homo sapiens OX=9606 GN=SLMAP PE=1 SV=1
O15321	10	TM9SF1	1.11622	0.23643	0.158626	0.626298	Transmembrane 9 superfamily member 1 OS=Homo sapiens OX=9606 GN=TM9SF1 PE=2 SV=2
O00186	5	STXBP3	1.11391	0.0450432	0.155628	1.34637	Syntaxin-binding protein 3 OS=Homo sapiens OX=9606 GN=STXBP3 PE=1 SV=2
P26641	3	EEF1G	1.11381	0.0909939	0.155502	1.04099	Elongation factor 1-gamma OS=Homo sapiens OX=9606 GN=EEF1G PE=1 SV=3
Q9H7Z7	3	PTGES2	1.11321	0.289706	0.154727	0.538043	Prostaglandin E synthase 2 OS=Homo sapiens OX=9606 GN=PTGES2 PE=1 SV=1
Q9H3N1	7	TMX1	1.11251	0.00245397	0.153815	2.61013	Thioredoxin-related transmembrane protein 1 OS=Homo sapiens OX=9606 GN=TMX1 PE=1 SV=1
Q8NCL4	9	GALNT6	1.1117	0.109563	0.152768	0.960336	Polypeptide N-acetylgalactosaminyltransferase 6 OS=Homo sapiens OX=9606 GN=GALNT6 PE=2 SV=2
O15031	33	PLXNB2	1.11167	0.0887361	0.152723	1.0519	Plexin-B2 OS=Homo sapiens OX=9606 GN=PLXNB2 PE=1 SV=3
Q9P2B2	21	PTGFRN	1.11128	0.163491	0.152224	0.786505	Prostaglandin F2 receptor negative regulator OS=Homo sapiens OX=9606 GN=PTGFRN PE=1 SV=2
Q00610	28	CLTC	1.11114	0.0434995	0.152034	1.36152	Clathrin heavy chain 1 OS=Homo sapiens OX=9606 GN=CLTC PE=1 SV=5
P26006	6	ITGA3	1.1101	0.130271	0.150684	0.885151	Integrin alpha-3 OS=Homo sapiens OX=9606 GN=ITGA3 PE=1 SV=5
Q09666	104	AHNAK	1.10986	0.000868182	0.150379	3.06139	Neuroblast differentiation-associated protein AHNAK OS=Homo sapiens OX=9606 GN=AHNAK PE=1 SV=2
P25398	5	RPS12	1.10791	0.414603	0.147841	0.382368	40S ribosomal protein S12 OS=Homo sapiens OX=9606 GN=RPS12 PE=1 SV=3
Q09028	2	RBBP4	1.1078	0.27909	0.147703	0.554256	Histone-binding protein RBBP4 OS=Homo sapiens OX=9606 GN=RBBP4 PE=1 SV=3
P31327	7	CPS1	1.1071	0.768016	0.146785	0.114629	Carbamoyl-phosphate synthase [ammonia], mitochondrial OS=Homo sapiens OX=9606 GN=CPS1 PE=1 SV=2
P06733	11	ENO1	1.10678	0.0413728	0.14637	1.38329	Alpha-enolase OS=Homo sapiens OX=9606 GN=ENO1 PE=1 SV=2
P04075	6	ALDOA	1.1059	0.0665957	0.145227	1.17655	Fructose-bisphosphate aldolase A OS=Homo sapiens OX=9606 GN=ALDOA PE=1 SV=2
P61978	8	HNRNPK	1.10373	0.321484	0.14239	0.49284	Heterogeneous nuclear ribonucleoprotein K OS=Homo sapiens OX=9606 GN=HNRNPK PE=1 SV=1
O14672	5	ADAM10	1.10311	0.252539	0.141576	0.597672	Disintegrin and metalloproteinase domain-containing protein 10 OS=Homo sapiens OX=9606 GN=ADAM10 PE=1 SV=1
P61923	4	COPZ1	1.101	0.437211	0.13882	0.359309	Coatomer subunit zeta-1 OS=Homo sapiens OX=9606 GN=COPZ1 PE=1 SV=1
P37802	4	TAGLN2	1.10083	0.849388	0.138596	0.0708938	Transgelin-2 OS=Homo sapiens OX=9606 GN=TAGLN2 PE=1 SV=3
Q92887	5	ABCC2	1.10035	0.230724	0.137959	0.636908	Canalicular multispecific organic anion transporter 1 OS=Homo sapiens OX=9606 GN=ABCC2 PE=1 SV=3
P18621	4	RPL17	1.10031	0.245714	0.13791	0.609571	60S ribosomal protein L17 OS=Homo sapiens OX=9606 GN=RPL17 PE=1 SV=3
P07737	5	PFN1	1.1001	0.257998	0.13764	0.588384	Profilin-1 OS=Homo sapiens OX=9606 GN=PFN1 PE=1 SV=2
P69905	2	HBA2; HBA1	1.09941	0.171033	0.136736	0.76692	Hemoglobin subunit alpha OS=Homo sapiens OX=9606 GN=HBA1 PE=1 SV=2
O15173	4	PGRMC2	1.09753	0.215611	0.134259	0.666329	Membrane-associated progesterone receptor component 2 OS=Homo sapiens OX=9606 GN=PGRMC2 PE=1 SV=1
P62899	5	RPL31	1.09748	0.232332	0.13419	0.633891	60S ribosomal protein L31 OS=Homo sapiens OX=9606 GN=RPL31 PE=1 SV=1
P10809	14	HSPD1	1.09717	0.411821	0.133789	0.385292	60 kDa heat shock protein, mitochondrial OS=Homo sapiens OX=9606 GN=HSPD1 PE=1 SV=2
O43865	5	AHCYL1	1.0966	0.131914	0.133033	0.87971	S-adenosylhomocysteine hydrolase-like protein 1 OS=Homo sapiens OX=9606 GN=AHCYL1 PE=1 SV=2
Q9UEU0	9	VTI1B	1.09583	0.0092077	0.13202	2.03585	Vesicle transport through interaction with t-SNAREs homolog 1B OS=Homo sapiens OX=9606 GN=VTI1B PE=1 SV=3
O15427	9	SLC16A3	1.09307	0.236025	0.128386	0.627043	Monocarboxylate transporter 4 OS=Homo sapiens OX=9606 GN=SLC16A3 PE=1 SV=1
P62906	7	RPL10A	1.09262	0.146424	0.12779	0.834388	60S ribosomal protein L10a OS=Homo sapiens OX=9606 GN=RPL10A PE=1 SV=2
P62829	4	RPL23	1.09224	0.119388	0.127296	0.923039	60S ribosomal protein L23 OS=Homo sapiens OX=9606 GN=RPL23 PE=1 SV=1
P26572	6	MGAT1	1.092	0.0501325	0.126976	1.29988	Alpha-1,3-mannosyl-glycoprotein 2-beta-N-acetylglucosaminyltransferase OS=Homo sapiens OX=9606 GN=MGAT1 PE=1 SV=2
Q8WUM4	6	PDCD6IP	1.09191	0.675892	0.12686	0.170122	Programmed cell death 6-interacting protein OS=Homo sapiens OX=9606 GN=PDCD6IP PE=1 SV=1
P62280	9	RPS11	1.09167	0.346209	0.126534	0.460662	40S ribosomal protein S11 OS=Homo sapiens OX=9606 GN=RPS11 PE=1 SV=3
P50148	2	GNAQ	1.09133	0.0073264	0.126088	2.13511	Guanine nucleotide-binding protein G(q) subunit alpha OS=Homo sapiens OX=9606 GN=GNAQ PE=1 SV=4
Q13421	6	MSLN	1.09079	0.925245	0.125377	0.0337435	Mesothelin OS=Homo sapiens OX=9606 GN=MSLN PE=1 SV=2
Q6P4E1	4		1.09047	0.144496	0.124947	0.840145	Protein GOLM2 OS=Homo sapiens OX=9606 GN=GOLM2 PE=1 SV=2
Q8NBM4	2	UBAC2	1.09014	0.575493	0.124513	0.23996	Ubiquitin-associated domain-containing protein 2 OS=Homo sapiens OX=9606 GN=UBAC2 PE=1 SV=1
P27105	9	STOM	1.08861	0.0707111	0.122485	1.15051	Erythrocyte band 7 integral membrane protein OS=Homo sapiens OX=9606 GN=STOM PE=1 SV=3
P61073	3	CXCR4	1.08836	0.283624	0.122162	0.547257	C-X-C chemokine receptor type 4 OS=Homo sapiens OX=9606 GN=CXCR4 PE=1 SV=1
P62873	9	GNB1	1.08817	0.00182434	0.121902	2.73889	Guanine nucleotide-binding protein G(I)/G(S)/G(T) subunit beta-1 OS=Homo sapiens OX=9606 GN=GNB1 PE=1 SV=3
O95573	11	ACSL3	1.08692	0.532409	0.120252	0.273754	Long-chain-fatty-acid--CoA ligase 3 OS=Homo sapiens OX=9606 GN=ACSL3 PE=1 SV=3
O95249	5	GOSR1	1.08683	0.20474	0.120125	0.688797	Golgi SNAP receptor complex member 1 OS=Homo sapiens OX=9606 GN=GOSR1 PE=1 SV=1
O75844	6	ZMPSTE24	1.08649	0.258157	0.11967	0.588116	CAAX prenyl protease 1 homolog OS=Homo sapiens OX=9606 GN=ZMPSTE24 PE=1 SV=2
P06748	6	NPM1	1.08564	0.117976	0.118543	0.928207	Nucleophosmin OS=Homo sapiens OX=9606 GN=NPM1 PE=1 SV=2
Q02818	20	NUCB1	1.08545	0.128182	0.118294	0.892172	Nucleobindin-1 OS=Homo sapiens OX=9606 GN=NUCB1 PE=1 SV=4
Q12846	4	STX4	1.0853	0.951217	0.118094	0.0217204	Syntaxin-4 OS=Homo sapiens OX=9606 GN=STX4 PE=1 SV=2
O60488	6	ACSL4	1.0848	0.00727389	0.117435	2.13823	Long-chain-fatty-acid--CoA ligase 4 OS=Homo sapiens OX=9606 GN=ACSL4 PE=1 SV=2
Q9Y639	4	NPTN	1.08458	0.545142	0.117142	0.263491	Neuroplastin OS=Homo sapiens OX=9606 GN=NPTN PE=1 SV=2
P08183	2	ABCB1	1.08438	0.047966	0.116868	1.31907	ATP-dependent translocase ABCB1 OS=Homo sapiens OX=9606 GN=ABCB1 PE=1 SV=3
P00338	5	LDHA	1.08387	0.416221	0.116186	0.380676	L-lactate dehydrogenase A chain OS=Homo sapiens OX=9606 GN=LDHA PE=1 SV=2
Q9UKS6	11	PACSIN3	1.08253	0.00729505	0.114408	2.13697	Protein kinase C and casein kinase substrate in neurons protein 3 OS=Homo sapiens OX=9606 GN=PACSIN3 PE=1 SV=2
P09651	9	HNRNPA1	1.08203	0.57661	0.113743	0.239118	Heterogeneous nuclear ribonucleoprotein A1 OS=Homo sapiens OX=9606 GN=HNRNPA1 PE=1 SV=5
Q16658	2	FSCN1	1.08168	0.0689908	0.113269	1.16121	Fascin OS=Homo sapiens OX=9606 GN=FSCN1 PE=1 SV=3
Q8N2H4	2	SYS1	1.08142	0.0985888	0.112928	1.00617	Protein SYS1 homolog OS=Homo sapiens OX=9606 GN=SYS1 PE=1 SV=1
Q99442	3	SEC62	1.08136	0.00308611	0.112846	2.51059	Translocation protein SEC62 OS=Homo sapiens OX=9606 GN=SEC62 PE=1 SV=1
Q14739	2	LBR	1.07982	0.692569	0.110786	0.159537	Delta(14)-sterol reductase LBR OS=Homo sapiens OX=9606 GN=LBR PE=1 SV=2
Q9BUF5	4	TUBB6	1.07949	0.264265	0.110349	0.577961	Tubulin beta-6 chain OS=Homo sapiens OX=9606 GN=TUBB6 PE=1 SV=1
Q6UW02	4	CYP20A1	1.07897	0.0931578	0.109654	1.03078	Cytochrome P450 20A1 OS=Homo sapiens OX=9606 GN=CYP20A1 PE=1 SV=1
Q9P0S3	2	ORMDL1	1.07843	0.376176	0.108934	0.424609	ORM1-like protein 1 OS=Homo sapiens OX=9606 GN=ORMDL1 PE=1 SV=1
P08240	4	SRPR; SRPRA	1.07694	0.587675	0.106944	0.230863	Signal recognition particle receptor subunit alpha OS=Homo sapiens OX=9606 GN=SRPRA PE=1 SV=2
Q6UW68	3	TMEM205	1.07684	0.275818	0.106805	0.559378	Transmembrane protein 205 OS=Homo sapiens OX=9606 GN=TMEM205 PE=1 SV=1
P60174	3	TPI1	1.07664	0.21035	0.106532	0.677057	Triosephosphate isomerase OS=Homo sapiens OX=9606 GN=TPI1 PE=1 SV=3
P35268	4	RPL22	1.07411	0.389084	0.103138	0.409957	60S ribosomal protein L22 OS=Homo sapiens OX=9606 GN=RPL22 PE=1 SV=2
Q6NUQ1	2	RINT1	1.07369	0.442334	0.102576	0.35425	RAD50-interacting protein 1 OS=Homo sapiens OX=9606 GN=RINT1 PE=1 SV=1
P13987	4	CD59	1.07304	0.131251	0.101699	0.881897	CD59 glycoprotein OS=Homo sapiens OX=9606 GN=CD59 PE=1 SV=1
P47756	2	CAPZB	1.07147	0.250464	0.0995862	0.601254	F-actin-capping protein subunit beta OS=Homo sapiens OX=9606 GN=CAPZB PE=1 SV=4
O15118	4	NPC1	1.07101	0.351368	0.0989719	0.454238	NPC intracellular cholesterol transporter 1 OS=Homo sapiens OX=9606 GN=NPC1 PE=1 SV=2
P37268	6	FDFT1	1.07059	0.0281096	0.0984079	1.55115	Squalene synthase OS=Homo sapiens OX=9606 GN=FDFT1 PE=1 SV=1
Q86T03	3	TMEM55B; PIP4P1	1.07034	0.417327	0.098069	0.379524	Type 1 phosphatidylinositol 4,5-bisphosphate 4-phosphatase OS=Homo sapiens OX=9606 GN=PIP4P1 PE=1 SV=1
Q14697	7	GANAB	1.06883	0.0226259	0.0960387	1.64539	Neutral alpha-glucosidase AB OS=Homo sapiens OX=9606 GN=GANAB PE=1 SV=3
Q04656	8		1.06762	0.169975	0.0944017	0.769614	Copper-transporting ATPase 1 OS=Homo sapiens OX=9606 GN=ATP7A PE=1 SV=4
Q969P0	10	IGSF8	1.06731	0.433488	0.0939747	0.363023	Immunoglobulin superfamily member 8 OS=Homo sapiens OX=9606 GN=IGSF8 PE=1 SV=1
Q15393	6	SF3B3	1.06698	0.140504	0.0935366	0.852311	Splicing factor 3B subunit 3 OS=Homo sapiens OX=9606 GN=SF3B3 PE=1 SV=4
P84095	8	RHOG	1.06592	0.161979	0.0920952	0.790543	Rho-related GTP-binding protein RhoG OS=Homo sapiens OX=9606 GN=RHOG PE=1 SV=1
P46781	8	RPS9	1.06572	0.463125	0.0918273	0.334302	40S ribosomal protein S9 OS=Homo sapiens OX=9606 GN=RPS9 PE=1 SV=3
P07195	5	LDHB	1.06457	0.1198	0.0902698	0.921542	L-lactate dehydrogenase B chain OS=Homo sapiens OX=9606 GN=LDHB PE=1 SV=2
P18859	2	ATP5J	1.06436	0.933161	0.0899889	0.0300435	ATP synthase-coupling factor 6, mitochondrial OS=Homo sapiens OX=9606 GN=ATP5PF PE=1 SV=1
Q9Y6I9	2	TEX264	1.06356	0.307056	0.088898	0.512782	Testis-expressed protein 264 OS=Homo sapiens OX=9606 GN=TEX264 PE=1 SV=1
Q9Y5Z0	2	BACE2	1.06276	0.649904	0.0878212	0.187151	Beta-secretase 2 OS=Homo sapiens OX=9606 GN=BACE2 PE=1 SV=1
P13164	3	IFITM1	1.06113	0.0346642	0.0856058	1.46012	Interferon-induced transmembrane protein 1 OS=Homo sapiens OX=9606 GN=IFITM1 PE=1 SV=3
O43505	3	B3GNT1; B4GAT1	1.06056	0.392789	0.0848204	0.405841	Beta-1,4-glucuronyltransferase 1 OS=Homo sapiens OX=9606 GN=B4GAT1 PE=1 SV=1
Q8IY17	6		1.06012	0.2097	0.0842247	0.678401	Patatin-like phospholipase domain-containing protein 6 OS=Homo sapiens OX=9606 GN=PNPLA6 PE=1 SV=3
P11940	7	PABPC1	1.06004	0.180864	0.0841242	0.742648	Polyadenylate-binding protein 1 OS=Homo sapiens OX=9606 GN=PABPC1 PE=1 SV=2
Q9NP72	12	RAB18	1.05972	0.728664	0.083687	0.137473	Ras-related protein Rab-18 OS=Homo sapiens OX=9606 GN=RAB18 PE=1 SV=1
P61981	2	YWHAG	1.0597	0.0716584	0.0836558	1.14473	14-3-3 protein gamma OS=Homo sapiens OX=9606 GN=YWHAG PE=1 SV=2
P21926	5	CD9	1.05964	0.722761	0.0835712	0.141005	CD9 antigen OS=Homo sapiens OX=9606 GN=CD9 PE=1 SV=4
P08581	7	MET	1.05952	0.420375	0.083407	0.376363	Hepatocyte growth factor receptor OS=Homo sapiens OX=9606 GN=MET PE=1 SV=4
Q04721	3	NOTCH2	1.05927	0.235744	0.0830715	0.627559	Neurogenic locus notch homolog protein 2 OS=Homo sapiens OX=9606 GN=NOTCH2 PE=1 SV=3
P08174	17	CD55	1.05766	0.0601126	0.0808824	1.22103	Complement decay-accelerating factor OS=Homo sapiens OX=9606 GN=CD55 PE=1 SV=4
P15529	5	CD46	1.05756	0.43587	0.0807409	0.360643	Membrane cofactor protein OS=Homo sapiens OX=9606 GN=CD46 PE=1 SV=3
P62888	5	RPL30	1.05685	0.0416557	0.0797693	1.38033	60S ribosomal protein L30 OS=Homo sapiens OX=9606 GN=RPL30 PE=1 SV=2
P23396	12	RPS3	1.05593	0.402979	0.0785163	0.394717	40S ribosomal protein S3 OS=Homo sapiens OX=9606 GN=RPS3 PE=1 SV=2
P02788	2	LTF	1.05552	0.0164402	0.0779481	1.78409	Lactotransferrin OS=Homo sapiens OX=9606 GN=LTF PE=1 SV=6
P46782	7	RPS5	1.05504	0.559161	0.0773038	0.252463	40S ribosomal protein S5 OS=Homo sapiens OX=9606 GN=RPS5 PE=1 SV=4
Q9NVK5	3	FGFR1OP2	1.0549	0.200803	0.0771034	0.69723	FGFR1 oncogene partner 2 OS=Homo sapiens OX=9606 GN=FGFR1OP2 PE=1 SV=1
P35613	10	BSG	1.05417	0.0624394	0.076103	1.20454	Basigin OS=Homo sapiens OX=9606 GN=BSG PE=1 SV=2
P78310	6	CXADR	1.05404	0.472559	0.0759323	0.325544	Coxsackievirus and adenovirus receptor OS=Homo sapiens OX=9606 GN=CXADR PE=1 SV=1
Q15800	3	MSMO1	1.05384	0.897973	0.075658	0.0467369	Methylsterol monooxygenase 1 OS=Homo sapiens OX=9606 GN=MSMO1 PE=1 SV=1
Q8NFQ8	9	TOR1AIP2	1.05379	0.211466	0.07559	0.674759	Torsin-1A-interacting protein 2 OS=Homo sapiens OX=9606 GN=TOR1AIP2 PE=1 SV=1
P19256	2	CD58	1.05318	0.421569	0.0747526	0.375132	Lymphocyte function-associated antigen 3 OS=Homo sapiens OX=9606 GN=CD58 PE=1 SV=1
P42677	2	RPS27	1.05304	0.364773	0.0745608	0.437978	40S ribosomal protein S27 OS=Homo sapiens OX=9606 GN=RPS27 PE=1 SV=3
P61513	2	RPL37A	1.05217	0.389269	0.0733626	0.40975	60S ribosomal protein L37a OS=Homo sapiens OX=9606 GN=RPL37A PE=1 SV=2
O75781	2	PALM	1.0518	0.337014	0.0728576	0.472352	Paralemmin-1 OS=Homo sapiens OX=9606 GN=PALM PE=1 SV=2
P01112	2	HRAS	1.05179	0.0567052	0.0728523	1.24638	GTPase HRas OS=Homo sapiens OX=9606 GN=HRAS PE=1 SV=1
Q9NR30	12	DDX21	1.05179	0.0114698	0.0728448	1.94045	Nucleolar RNA helicase 2 OS=Homo sapiens OX=9606 GN=DDX21 PE=1 SV=5
P46777	7	RPL5	1.05168	0.0138813	0.0726931	1.85757	60S ribosomal protein L5 OS=Homo sapiens OX=9606 GN=RPL5 PE=1 SV=3
P23284	13	PPIB	1.05148	0.887119	0.072419	0.0520181	Peptidyl-prolyl cis-trans isomerase B OS=Homo sapiens OX=9606 GN=PPIB PE=1 SV=2
Q969H8	2	C19orf10; MYDGF	1.0509	0.101966	0.0716265	0.991544	Myeloid-derived growth factor OS=Homo sapiens OX=9606 GN=MYDGF PE=1 SV=1
P21283	2	ATP6V1C1	1.05075	0.0411963	0.0714206	1.38514	V-type proton ATPase subunit C 1 OS=Homo sapiens OX=9606 GN=ATP6V1C1 PE=1 SV=4
P48509	2	CD151	1.04948	0.165097	0.0696732	0.782261	CD151 antigen OS=Homo sapiens OX=9606 GN=CD151 PE=1 SV=3
O60664	12	PLIN3	1.04924	0.0733036	0.0693398	1.13487	Perilipin-3 OS=Homo sapiens OX=9606 GN=PLIN3 PE=1 SV=3
P07355	25	ANXA2	1.04858	0.387858	0.0684347	0.411327	Annexin A2 OS=Homo sapiens OX=9606 GN=ANXA2 PE=1 SV=2
Q9Y519	3	TMEM184B	1.04814	0.271251	0.067835	0.566628	Transmembrane protein 184B OS=Homo sapiens OX=9606 GN=TMEM184B PE=1 SV=2
Q9NV92	2	NDFIP2	1.04721	0.583787	0.0665572	0.233746	NEDD4 family-interacting protein 2 OS=Homo sapiens OX=9606 GN=NDFIP2 PE=1 SV=2
O75915	4	ARL6IP5	1.04703	0.776204	0.0663029	0.110024	PRA1 family protein 3 OS=Homo sapiens OX=9606 GN=ARL6IP5 PE=1 SV=1
P60866	4	RPS20	1.04533	0.409082	0.0639574	0.388189	40S ribosomal protein S20 OS=Homo sapiens OX=9606 GN=RPS20 PE=1 SV=1
P52907	4	CAPZA1	1.04533	0.637154	0.0639539	0.195756	F-actin-capping protein subunit alpha-1 OS=Homo sapiens OX=9606 GN=CAPZA1 PE=1 SV=3
Q9NX62	7	IMPAD1	1.04522	0.713583	0.0638074	0.146556	Golgi-resident adenosine 3',5'-bisphosphate 3'-phosphatase OS=Homo sapiens OX=9606 GN=BPNT2 PE=1 SV=1
P62879	7	GNB2	1.04369	0.00889048	0.0616979	2.05107	Guanine nucleotide-binding protein G(I)/G(S)/G(T) subunit beta-2 OS=Homo sapiens OX=9606 GN=GNB2 PE=1 SV=3
Q68CQ7	12	GLT8D1	1.04319	0.168107	0.0609957	0.774415	Glycosyltransferase 8 domain-containing protein 1 OS=Homo sapiens OX=9606 GN=GLT8D1 PE=1 SV=2
P11532	4	DMD	1.04301	0.377505	0.0607489	0.423077	Dystrophin OS=Homo sapiens OX=9606 GN=DMD PE=1 SV=3
P17931	4	LGALS3	1.04261	0.491625	0.0602052	0.308366	Galectin-3 OS=Homo sapiens OX=9606 GN=LGALS3 PE=1 SV=5
Q13393	8	PLD1	1.04222	0.82963	0.059654	0.0811156	Phospholipase D1 OS=Homo sapiens OX=9606 GN=PLD1 PE=1 SV=1
P55769	3	NHP2L1; SNU13	1.04176	0.0990479	0.0590264	1.00415	NHP2-like protein 1 OS=Homo sapiens OX=9606 GN=SNU13 PE=1 SV=3
Q12805	5	EFEMP1	1.041	0.47525	0.0579704	0.323078	EGF-containing fibulin-like extracellular matrix protein 1 OS=Homo sapiens OX=9606 GN=EFEMP1 PE=1 SV=2
Q9BZE4	2	GTPBP4	1.04078	0.00729368	0.0576617	2.13705	Nucleolar GTP-binding protein 1 OS=Homo sapiens OX=9606 GN=GTPBP4 PE=1 SV=3
Q9Y3A3	4	MOB4	1.04021	0.41874	0.0568803	0.378055	MOB-like protein phocein OS=Homo sapiens OX=9606 GN=MOB4 PE=1 SV=1
P50895	7	BCAM	1.04004	0.389018	0.0566426	0.410031	Basal cell adhesion molecule OS=Homo sapiens OX=9606 GN=BCAM PE=1 SV=2
P05362	12	ICAM1	1.03974	0.0403647	0.0562164	1.394	Intercellular adhesion molecule 1 OS=Homo sapiens OX=9606 GN=ICAM1 PE=1 SV=2
P29317	13	EPHA2	1.03971	0.363453	0.0561818	0.439552	Ephrin type-A receptor 2 OS=Homo sapiens OX=9606 GN=EPHA2 PE=1 SV=2
Q7Z2K6	3	ERMP1	1.03758	0.355354	0.0532237	0.449339	Endoplasmic reticulum metallopeptidase 1 OS=Homo sapiens OX=9606 GN=ERMP1 PE=1 SV=2
P04406	8	GAPDH	1.03525	0.251276	0.0499746	0.59985	Glyceraldehyde-3-phosphate dehydrogenase OS=Homo sapiens OX=9606 GN=GAPDH PE=1 SV=3
Q96J84	7	KIRREL; KIRREL1	1.03464	0.927265	0.0491305	0.0327963	Kin of IRRE-like protein 1 OS=Homo sapiens OX=9606 GN=KIRREL1 PE=1 SV=2
Q9Y5M8	9	SRPRB	1.03407	0.668489	0.0483385	0.174905	Signal recognition particle receptor subunit beta OS=Homo sapiens OX=9606 GN=SRPRB PE=1 SV=3
P00558	3	PGK1	1.03356	0.291503	0.0476255	0.535357	Phosphoglycerate kinase 1 OS=Homo sapiens OX=9606 GN=PGK1 PE=1 SV=3
Q8IZR5	2	CMTM4	1.03303	0.511845	0.0468859	0.290862	CKLF-like MARVEL transmembrane domain-containing protein 4 OS=Homo sapiens OX=9606 GN=CMTM4 PE=1 SV=1
O43491	6	EPB41L2	1.03277	0.0149331	0.0465195	1.82585	Band 4.1-like protein 2 OS=Homo sapiens OX=9606 GN=EPB41L2 PE=1 SV=1
P29992	5	GNA11	1.03226	0.426158	0.0458057	0.37043	Guanine nucleotide-binding protein subunit alpha-11 OS=Homo sapiens OX=9606 GN=GNA11 PE=1 SV=2
P09958	2	FURIN	1.0313	0.715021	0.0444698	0.145681	Furin OS=Homo sapiens OX=9606 GN=FURIN PE=1 SV=2
Q9H6H4	2	REEP4	1.02968	0.298238	0.0421992	0.525437	Receptor expression-enhancing protein 4 OS=Homo sapiens OX=9606 GN=REEP4 PE=1 SV=1
P62306	2	SNRPF	1.02826	0.805187	0.0402083	0.0941034	Small nuclear ribonucleoprotein F OS=Homo sapiens OX=9606 GN=SNRPF PE=1 SV=1
P62304	2	SNRPE	1.02818	0.56439	0.0400931	0.248421	Small nuclear ribonucleoprotein E OS=Homo sapiens OX=9606 GN=SNRPE PE=1 SV=1
Q9H2V7	2	SPNS1	1.02666	0.358744	0.037954	0.445216	Protein spinster homolog 1 OS=Homo sapiens OX=9606 GN=SPNS1 PE=1 SV=1
P35908	24	KRT2	1.02648	0.320611	0.037705	0.494021	Keratin, type II cytoskeletal 2 epidermal OS=Homo sapiens OX=9606 GN=KRT2 PE=1 SV=2
Q9NXS2	2	QPCTL	1.0257	0.417997	0.036605	0.378827	Glutaminyl-peptide cyclotransferase-like protein OS=Homo sapiens OX=9606 GN=QPCTL PE=1 SV=2
P84098	3	RPL19	1.02535	0.101789	0.0361109	0.992299	60S ribosomal protein L19 OS=Homo sapiens OX=9606 GN=RPL19 PE=1 SV=1
P63244	14	GNB2L1; RACK1	1.02528	0.485419	0.036013	0.313883	Receptor of activated protein C kinase 1 OS=Homo sapiens OX=9606 GN=RACK1 PE=1 SV=3
Q13162	4	PRDX4	1.02472	0.499412	0.0352278	0.301541	Peroxiredoxin-4 OS=Homo sapiens OX=9606 GN=PRDX4 PE=1 SV=1
P62244	5	RPS15A	1.02447	0.447632	0.0348772	0.349078	40S ribosomal protein S15a OS=Homo sapiens OX=9606 GN=RPS15A PE=1 SV=2
Q13501	6	SQSTM1	1.02417	0.348686	0.0344615	0.457566	Sequestosome-1 OS=Homo sapiens OX=9606 GN=SQSTM1 PE=1 SV=1
Q9H6X2	5	ANTXR1	1.02346	0.6079	0.0334517	0.216168	Anthrax toxin receptor 1 OS=Homo sapiens OX=9606 GN=ANTXR1 PE=1 SV=2
Q8WUN7	2	UBTD2	1.02313	0.378886	0.0329832	0.421492	Ubiquitin domain-containing protein 2 OS=Homo sapiens OX=9606 GN=UBTD2 PE=1 SV=2
O96005	9	CLPTM1	1.02191	0.0836747	0.0312677	1.07741	Cleft lip and palate transmembrane protein 1 OS=Homo sapiens OX=9606 GN=CLPTM1 PE=1 SV=1
P62753	5	RPS6	1.0217	0.876983	0.0309691	0.0570088	40S ribosomal protein S6 OS=Homo sapiens OX=9606 GN=RPS6 PE=1 SV=1
P62277	6	RPS13	1.02131	0.32751	0.0304208	0.484775	40S ribosomal protein S13 OS=Homo sapiens OX=9606 GN=RPS13 PE=1 SV=2
O00161	2	SNAP23	1.02077	0.0311748	0.0296536	1.5062	Synaptosomal-associated protein 23 OS=Homo sapiens OX=9606 GN=SNAP23 PE=1 SV=1
Q8TAA9	8	VANGL1	1.02011	0.0703078	0.0287233	1.153	Vang-like protein 1 OS=Homo sapiens OX=9606 GN=VANGL1 PE=1 SV=1
P61225	2	RAP2B	1.02011	0.14801	0.0287205	0.829708	Ras-related protein Rap-2b OS=Homo sapiens OX=9606 GN=RAP2B PE=1 SV=1
Q9UMS4	4	PRPF19	1.01997	0.670093	0.0285293	0.173865	Pre-mRNA-processing factor 19 OS=Homo sapiens OX=9606 GN=PRPF19 PE=1 SV=1
Q15392	4	DHCR24	1.01805	0.373645	0.0258152	0.427541	Delta(24)-sterol reductase OS=Homo sapiens OX=9606 GN=DHCR24 PE=1 SV=2
P17301	12	ITGA2	1.01581	0.213375	0.0226358	0.670856	Integrin alpha-2 OS=Homo sapiens OX=9606 GN=ITGA2 PE=1 SV=1
P36941	2	LTBR	1.01473	0.616929	0.0210927	0.209765	Tumor necrosis factor receptor superfamily member 3 OS=Homo sapiens OX=9606 GN=LTBR PE=1 SV=1
Q9P2X0	2	DPM3	1.01452	0.557296	0.0208007	0.253914	Dolichol-phosphate mannosyltransferase subunit 3 OS=Homo sapiens OX=9606 GN=DPM3 PE=1 SV=2
P30050	6	RPL12	1.01439	0.124797	0.0206068	0.903795	60S ribosomal protein L12 OS=Homo sapiens OX=9606 GN=RPL12 PE=1 SV=1
P06454	2	PTMA	1.0143	0.173869	0.0204865	0.759778	Prothymosin alpha OS=Homo sapiens OX=9606 GN=PTMA PE=1 SV=2
P32004	28	L1CAM	1.01424	0.00364149	0.0204044	2.43872	Neural cell adhesion molecule L1 OS=Homo sapiens OX=9606 GN=L1CAM PE=1 SV=2
P62081	6	RPS7	1.01367	0.0691993	0.0195918	1.1599	40S ribosomal protein S7 OS=Homo sapiens OX=9606 GN=RPS7 PE=1 SV=1
Q96BI3	2	APH1A	1.01321	0.529655	0.0189286	0.276007	Gamma-secretase subunit APH-1A OS=Homo sapiens OX=9606 GN=APH1A PE=1 SV=1
Q8N766	4	EMC1	1.013	0.0331361	0.018629	1.4797	ER membrane protein complex subunit 1 OS=Homo sapiens OX=9606 GN=EMC1 PE=1 SV=1
P43307	3	SSR1	1.01259	0.031668	0.0180533	1.49938	Translocon-associated protein subunit alpha OS=Homo sapiens OX=9606 GN=SSR1 PE=1 SV=3
P08069	5	IGF1R	1.01114	0.0459942	0.0159821	1.3373	Insulin-like growth factor 1 receptor OS=Homo sapiens OX=9606 GN=IGF1R PE=1 SV=1
Q9NYM9	4	BET1L	1.01054	0.300285	0.0151225	0.522467	BET1-like protein OS=Homo sapiens OX=9606 GN=BET1L PE=1 SV=1
Q9ULF5	6	SLC39A10	1.01043	0.620957	0.0149628	0.206938	Zinc transporter ZIP10 OS=Homo sapiens OX=9606 GN=SLC39A10 PE=1 SV=2
Q01973	3	ROR1	1.01032	0.509138	0.0148144	0.293165	Inactive tyrosine-protein kinase transmembrane receptor ROR1 OS=Homo sapiens OX=9606 GN=ROR1 PE=1 SV=2
P13674	5	P4HA1	1.01031	0.848918	0.0148052	0.071134	Prolyl 4-hydroxylase subunit alpha-1 OS=Homo sapiens OX=9606 GN=P4HA1 PE=1 SV=2
O60568	2	PLOD3	1.01007	0.50766	0.0144583	0.294427	Multifunctional procollagen lysine hydroxylase and glycosyltransferase LH3 OS=Homo sapiens OX=9606 GN=PLOD3 PE=1 SV=1
P42166	11	TMPO	1.00963	0.222086	0.0138263	0.653479	Lamina-associated polypeptide 2, isoform alpha OS=Homo sapiens OX=9606 GN=TMPO PE=1 SV=2
P67809	7	YBX1	1.00844	0.852828	0.0121226	0.0691388	Y-box-binding protein 1 OS=Homo sapiens OX=9606 GN=YBX1 PE=1 SV=3
Q6ZSS7	4	MFSD6	1.00839	0.00496635	0.0120576	2.30396	Major facilitator superfamily domain-containing protein 6 OS=Homo sapiens OX=9606 GN=MFSD6 PE=1 SV=2
P09601	5	HMOX1	1.00783	0.117572	0.0112548	0.929695	Heme oxygenase 1 OS=Homo sapiens OX=9606 GN=HMOX1 PE=1 SV=1
Q96AQ6	11	PBXIP1	1.00676	0.013458	0.00971938	1.87102	Pre-B-cell leukemia transcription factor-interacting protein 1 OS=Homo sapiens OX=9606 GN=PBXIP1 PE=1 SV=1
P55072	19	VCP	1.00621	0.821508	0.00893449	0.085388	Transitional endoplasmic reticulum ATPase OS=Homo sapiens OX=9606 GN=VCP PE=1 SV=4
P05026	9	ATP1B1	1.0059	0.390855	0.00849182	0.407984	Sodium/potassium-transporting ATPase subunit beta-1 OS=Homo sapiens OX=9606 GN=ATP1B1 PE=1 SV=1
Q96N67	5	DOCK7	1.00566	0.378647	0.00814019	0.421766	Dedicator of cytokinesis protein 7 OS=Homo sapiens OX=9606 GN=DOCK7 PE=1 SV=4
P67812	3	SEC11A	1.00512	0.653979	0.00737202	0.184436	Signal peptidase complex catalytic subunit SEC11A OS=Homo sapiens OX=9606 GN=SEC11A PE=1 SV=1
P62266	4	RPS23	1.00474	0.326531	0.00681968	0.486075	40S ribosomal protein S23 OS=Homo sapiens OX=9606 GN=RPS23 PE=1 SV=3
P07099	16	EPHX1	1.00437	0.717747	0.00628896	0.144029	Epoxide hydrolase 1 OS=Homo sapiens OX=9606 GN=EPHX1 PE=1 SV=1
Q92508	4	PIEZO1	1.00344	0.357761	0.00495628	0.446407	Piezo-type mechanosensitive ion channel component 1 OS=Homo sapiens OX=9606 GN=PIEZO1 PE=1 SV=4
Q9H2H9	6	SLC38A1	1.0033	0.688373	0.00475998	0.162176	Sodium-coupled neutral amino acid transporter 1 OS=Homo sapiens OX=9606 GN=SLC38A1 PE=1 SV=1
P68104	14	EEF1A1	1.0031	0.547986	0.00445933	0.261231	Elongation factor 1-alpha 1 OS=Homo sapiens OX=9606 GN=EEF1A1 PE=1 SV=1
Q9UI14	2	RABAC1	1.00309	0.00395994	0.00444731	2.40231	Prenylated Rab acceptor protein 1 OS=Homo sapiens OX=9606 GN=RABAC1 PE=1 SV=1
P62937	4	PPIA	1.00304	0.589858	0.00437717	0.229253	Peptidyl-prolyl cis-trans isomerase A OS=Homo sapiens OX=9606 GN=PPIA PE=1 SV=2
P98194	17	ATP2C1	1.0024	0.619098	0.00345995	0.208241	Calcium-transporting ATPase type 2C member 1 OS=Homo sapiens OX=9606 GN=ATP2C1 PE=1 SV=3
P00533	23	EGFR	1.0019	0.130066	0.00273761	0.885838	Epidermal growth factor receptor OS=Homo sapiens OX=9606 GN=EGFR PE=1 SV=2
O43324	3	EEF1E1	1.00127	0.0821333	0.00183276	1.08548	Eukaryotic translation elongation factor 1 epsilon-1 OS=Homo sapiens OX=9606 GN=EEF1E1 PE=1 SV=1
Q08722	3	CD47	0.999935	0.133388	-9.31761e-05	0.874884	Leukocyte surface antigen CD47 OS=Homo sapiens OX=9606 GN=CD47 PE=1 SV=1
Q92841	4	DDX17	0.999584	0.525145	-0.000600954	0.279721	Probable ATP-dependent RNA helicase DDX17 OS=Homo sapiens OX=9606 GN=DDX17 PE=1 SV=2
P18031	5	PTPN1	0.99958	0.505115	-0.000606567	0.29661	Tyrosine-protein phosphatase non-receptor type 1 OS=Homo sapiens OX=9606 GN=PTPN1 PE=1 SV=1
Q13445	3	TMED1	0.999429	0.63203	-0.000824154	0.199262	Transmembrane emp24 domain-containing protein 1 OS=Homo sapiens OX=9606 GN=TMED1 PE=1 SV=1
O95857	4	TSPAN13	0.998896	0.927931	-0.00159299	0.0324842	Tetraspanin-13 OS=Homo sapiens OX=9606 GN=TSPAN13 PE=2 SV=1
P49585	4	PCYT1A	0.9982	0.263983	-0.00259954	0.578424	Choline-phosphate cytidylyltransferase A OS=Homo sapiens OX=9606 GN=PCYT1A PE=1 SV=2
Q9H3Z4	4	DNAJC5	0.998019	0.991796	-0.00286149	0.00357781	DnaJ homolog subfamily C member 5 OS=Homo sapiens OX=9606 GN=DNAJC5 PE=1 SV=1
Q9Y2B0	3	CNPY2	0.997761	0.263006	-0.00323323	0.580034	Protein canopy homolog 2 OS=Homo sapiens OX=9606 GN=CNPY2 PE=1 SV=1
Q8WTV0	4	SCARB1	0.997399	0.695453	-0.00375722	0.157732	Scavenger receptor class B member 1 OS=Homo sapiens OX=9606 GN=SCARB1 PE=1 SV=1
O75063	6	FAM20B	0.997336	0.751107	-0.00384917	0.124298	Glycosaminoglycan xylosylkinase OS=Homo sapiens OX=9606 GN=FAM20B PE=1 SV=1
Q13637	4	RAB32	0.997291	0.477332	-0.00391427	0.321179	Ras-related protein Rab-32 OS=Homo sapiens OX=9606 GN=RAB32 PE=1 SV=3
Q9UNQ0	8	ABCG2	0.996564	0.589762	-0.00496593	0.229323	Broad substrate specificity ATP-binding cassette transporter ABCG2 OS=Homo sapiens OX=9606 GN=ABCG2 PE=1 SV=3
P11233	3	RALA	0.996286	0.435396	-0.00536778	0.361116	Ras-related protein Ral-A OS=Homo sapiens OX=9606 GN=RALA PE=1 SV=1
Q10472	2	GALNT1	0.995194	0.382167	-0.00694987	0.417747	Polypeptide N-acetylgalactosaminyltransferase 1 OS=Homo sapiens OX=9606 GN=GALNT1 PE=1 SV=1
Q07955	7	SRSF1	0.994814	0.988329	-0.00750101	0.00509834	Serine/arginine-rich splicing factor 1 OS=Homo sapiens OX=9606 GN=SRSF1 PE=1 SV=2
Q9BWQ6	3	YIPF2	0.993661	0.484886	-0.00917439	0.314361	Protein YIPF2 OS=Homo sapiens OX=9606 GN=YIPF2 PE=1 SV=1
P51648	10	ALDH3A2	0.993532	0.416677	-0.00936184	0.3802	Aldehyde dehydrogenase family 3 member A2 OS=Homo sapiens OX=9606 GN=ALDH3A2 PE=1 SV=1
P20645	9	M6PR	0.993397	0.879307	-0.00955701	0.0558595	Cation-dependent mannose-6-phosphate receptor OS=Homo sapiens OX=9606 GN=M6PR PE=1 SV=1
Q6UWP7	4	LCLAT1	0.993383	0.00191487	-0.0095785	2.71786	Lysocardiolipin acyltransferase 1 OS=Homo sapiens OX=9606 GN=LCLAT1 PE=1 SV=1
Q99735	2	MGST2	0.993304	0.0466768	-0.00969334	1.3309	Microsomal glutathione S-transferase 2 OS=Homo sapiens OX=9606 GN=MGST2 PE=1 SV=1
Q8IZV5	3	RDH10	0.992513	0.546708	-0.0108421	0.262245	Retinol dehydrogenase 10 OS=Homo sapiens OX=9606 GN=RDH10 PE=1 SV=1
Q8TC12	10	RDH11	0.992482	0.165329	-0.0108871	0.78165	Retinol dehydrogenase 11 OS=Homo sapiens OX=9606 GN=RDH11 PE=1 SV=2
Q96J02	3	ITCH	0.992165	0.656179	-0.0113482	0.182978	E3 ubiquitin-protein ligase Itchy homolog OS=Homo sapiens OX=9606 GN=ITCH PE=1 SV=2
Q8NBJ4	12	GOLM1	0.991074	0.416828	-0.0129349	0.380043	Golgi membrane protein 1 OS=Homo sapiens OX=9606 GN=GOLM1 PE=1 SV=1
P62273	2	RPS29	0.990813	0.861123	-0.0133146	0.064935	40S ribosomal protein S29 OS=Homo sapiens OX=9606 GN=RPS29 PE=1 SV=2
O75190	2	DNAJB6	0.990484	0.295139	-0.0137942	0.529974	DnaJ homolog subfamily B member 6 OS=Homo sapiens OX=9606 GN=DNAJB6 PE=1 SV=2
P51159	5	RAB27A	0.99012	0.435109	-0.0143241	0.361402	Ras-related protein Rab-27A OS=Homo sapiens OX=9606 GN=RAB27A PE=1 SV=3
Q9Y6M4	3	CSNK1G3	0.989545	0.00266566	-0.015163	2.5742	Casein kinase I isoform gamma-3 OS=Homo sapiens OX=9606 GN=CSNK1G3 PE=1 SV=2
O00567	4	NOP56	0.989345	0.871509	-0.0154543	0.0597281	Nucleolar protein 56 OS=Homo sapiens OX=9606 GN=NOP56 PE=1 SV=4
O94874	11	UFL1	0.989179	0.2885	-0.0156962	0.539853	E3 UFM1-protein ligase 1 OS=Homo sapiens OX=9606 GN=UFL1 PE=1 SV=2
P05556	17	ITGB1	0.988984	0.666211	-0.0159811	0.176388	Integrin beta-1 OS=Homo sapiens OX=9606 GN=ITGB1 PE=1 SV=2
P46776	4	RPL27A	0.988244	0.580704	-0.0170603	0.236045	60S ribosomal protein L27a OS=Homo sapiens OX=9606 GN=RPL27A PE=1 SV=2
Q9BVK6	8	TMED9	0.986446	0.566195	-0.0196883	0.247034	Transmembrane emp24 domain-containing protein 9 OS=Homo sapiens OX=9606 GN=TMED9 PE=1 SV=2
P15260	2	IFNGR1	0.98446	0.555613	-0.0225953	0.255227	Interferon gamma receptor 1 OS=Homo sapiens OX=9606 GN=IFNGR1 PE=1 SV=1
P08648	12	ITGA5	0.984304	0.0782457	-0.0228245	1.10654	Integrin alpha-5 OS=Homo sapiens OX=9606 GN=ITGA5 PE=1 SV=2
P51798	7	CLCN7	0.984261	0.0884615	-0.0228878	1.05325	H(+)/Cl(-) exchange transporter 7 OS=Homo sapiens OX=9606 GN=CLCN7 PE=1 SV=2
Q08211	13	DHX9	0.984095	0.926556	-0.0231308	0.0331283	ATP-dependent RNA helicase A OS=Homo sapiens OX=9606 GN=DHX9 PE=1 SV=4
Q9H1B5	2	XYLT2	0.983932	0.269354	-0.0233689	0.569677	Xylosyltransferase 2 OS=Homo sapiens OX=9606 GN=XYLT2 PE=1 SV=2
P61247	12	RPS3A	0.983511	0.682464	-0.0239875	0.16592	40S ribosomal protein S3a OS=Homo sapiens OX=9606 GN=RPS3A PE=1 SV=2
P04083	4	ANXA1	0.983349	0.615154	-0.0242252	0.211016	Annexin A1 OS=Homo sapiens OX=9606 GN=ANXA1 PE=1 SV=2
O95562	2	SFT2D2	0.982731	0.827775	-0.0251313	0.0820875	Vesicle transport protein SFT2B OS=Homo sapiens OX=9606 GN=SFT2D2 PE=1 SV=1
Q7Z736	8	PLEKHH3	0.982259	0.00673916	-0.0258239	2.17139	Pleckstrin homology domain-containing family H member 3 OS=Homo sapiens OX=9606 GN=PLEKHH3 PE=1 SV=2
Q8WUY1	4	THEM6	0.982124	0.674882	-0.0260229	0.170772	Protein THEM6 OS=Homo sapiens OX=9606 GN=THEM6 PE=1 SV=2
Q86UN3	3	RTN4RL2	0.981959	0.987161	-0.0262652	0.00561192	Reticulon-4 receptor-like 2 OS=Homo sapiens OX=9606 GN=RTN4RL2 PE=1 SV=1
Q8NHP8	2	PLBD2	0.981682	0.787996	-0.0266722	0.103476	Putative phospholipase B-like 2 OS=Homo sapiens OX=9606 GN=PLBD2 PE=1 SV=2
P10321	3	HLA-C	0.981661	0.0398536	-0.0267031	1.39953	HLA class I histocompatibility antigen, C alpha chain OS=Homo sapiens OX=9606 GN=HLA-C PE=1 SV=3
P07858	6	CTSB	0.981612	0.3419	-0.0267757	0.466101	Cathepsin B OS=Homo sapiens OX=9606 GN=CTSB PE=1 SV=3
O94826	2	TOMM70A; TOMM70	0.980952	0.194843	-0.0277458	0.710316	Mitochondrial import receptor subunit TOM70 OS=Homo sapiens OX=9606 GN=TOMM70 PE=1 SV=1
Q12797	2	ASPH	0.980678	0.764553	-0.0281481	0.116593	Aspartyl/asparaginyl beta-hydroxylase OS=Homo sapiens OX=9606 GN=ASPH PE=1 SV=3
Q8NBQ5	5	HSD17B11	0.980609	0.20763	-0.0282494	0.682711	Estradiol 17-beta-dehydrogenase 11 OS=Homo sapiens OX=9606 GN=HSD17B11 PE=1 SV=3
P08195	30	SLC3A2	0.980591	0.515996	-0.0282771	0.287354	4F2 cell-surface antigen heavy chain OS=Homo sapiens OX=9606 GN=SLC3A2 PE=1 SV=3
Q9Y394	5	DHRS7	0.977865	0.61036	-0.0322923	0.214414	Dehydrogenase/reductase SDR family member 7 OS=Homo sapiens OX=9606 GN=DHRS7 PE=1 SV=1
Q6P1M0	5	SLC27A4	0.977797	0.0865958	-0.0323929	1.0625	Long-chain fatty acid transport protein 4 OS=Homo sapiens OX=9606 GN=SLC27A4 PE=1 SV=1
P08708	4	RPS17; RPS17L	0.977548	0.913736	-0.0327601	0.0391793	40S ribosomal protein S17 OS=Homo sapiens OX=9606 GN=RPS17 PE=1 SV=2
Q13433	2	SLC39A6	0.977351	0.896729	-0.0330506	0.0473388	Zinc transporter ZIP6 OS=Homo sapiens OX=9606 GN=SLC39A6 PE=1 SV=3
P61254	4	RPL26	0.977285	0.408347	-0.0331485	0.388971	60S ribosomal protein L26 OS=Homo sapiens OX=9606 GN=RPL26 PE=1 SV=1
P50995	2	ANXA11	0.977002	0.634631	-0.0335668	0.197478	Annexin A11 OS=Homo sapiens OX=9606 GN=ANXA11 PE=1 SV=1
Q92520	9	FAM3C; WNT16	0.976887	0.105135	-0.0337359	0.978252	Protein FAM3C OS=Homo sapiens OX=9606 GN=FAM3C PE=1 SV=1
P15311	2	EZR	0.976585	0.688639	-0.0341826	0.162009	Ezrin OS=Homo sapiens OX=9606 GN=EZR PE=1 SV=4
P30825	3	SLC7A1	0.976064	0.317337	-0.0349522	0.49848	High affinity cationic amino acid transporter 1 OS=Homo sapiens OX=9606 GN=SLC7A1 PE=1 SV=1
O00264	10	PGRMC1	0.975907	0.230137	-0.0351848	0.638013	Membrane-associated progesterone receptor component 1 OS=Homo sapiens OX=9606 GN=PGRMC1 PE=1 SV=3
Q13033	3	STRN3	0.97541	0.59825	-0.0359194	0.223117	Striatin-3 OS=Homo sapiens OX=9606 GN=STRN3 PE=1 SV=3
O95210	2	STBD1	0.974382	0.764583	-0.0374401	0.116575	Starch-binding domain-containing protein 1 OS=Homo sapiens OX=9606 GN=STBD1 PE=1 SV=1
Q9BSR8	3	YIPF4	0.973779	0.778404	-0.0383331	0.108795	Protein YIPF4 OS=Homo sapiens OX=9606 GN=YIPF4 PE=1 SV=1
Q9H1C7	2	CYSTM1	0.973718	0.343522	-0.0384243	0.464046	Cysteine-rich and transmembrane domain-containing protein 1 OS=Homo sapiens OX=9606 GN=CYSTM1 PE=1 SV=1
Q6NT16	2	SLC18B1	0.973495	0.494795	-0.0387545	0.305574	MFS-type transporter SLC18B1 OS=Homo sapiens OX=9606 GN=SLC18B1 PE=1 SV=1
Q9BTX1	6	NDC1; TMEM48	0.973033	0.319938	-0.0394392	0.494934	Nucleoporin NDC1 OS=Homo sapiens OX=9606 GN=NDC1 PE=1 SV=2
O00180	3	KCNK1	0.972487	0.937196	-0.0402487	0.0281694	Potassium channel subfamily K member 1 OS=Homo sapiens OX=9606 GN=KCNK1 PE=1 SV=1
P00387	7	CYB5R3	0.971456	0.848472	-0.04178	0.0713623	NADH-cytochrome b5 reductase 3 OS=Homo sapiens OX=9606 GN=CYB5R3 PE=1 SV=3
P08237	5	PFKM	0.970878	0.258105	-0.0426387	0.588204	ATP-dependent 6-phosphofructokinase, muscle type OS=Homo sapiens OX=9606 GN=PFKM PE=1 SV=2
Q5T3F8	2	TMEM63B	0.970499	0.856496	-0.0432013	0.0672748	CSC1-like protein 2 OS=Homo sapiens OX=9606 GN=TMEM63B PE=1 SV=1
Q99808	3	SLC29A1	0.969653	0.987368	-0.0444589	0.00552075	Equilibrative nucleoside transporter 1 OS=Homo sapiens OX=9606 GN=SLC29A1 PE=1 SV=3
Q96JB5	7	CDK5RAP3	0.968997	0.0109476	-0.0454357	1.96068	CDK5 regulatory subunit-associated protein 3 OS=Homo sapiens OX=9606 GN=CDK5RAP3 PE=1 SV=2
Q9NVC3	2	SLC38A7	0.968699	0.732989	-0.0458794	0.134903	Putative sodium-coupled neutral amino acid transporter 7 OS=Homo sapiens OX=9606 GN=SLC38A7 PE=1 SV=1
Q14108	7	SCARB2	0.968659	0.13258	-0.0459387	0.877521	Lysosome membrane protein 2 OS=Homo sapiens OX=9606 GN=SCARB2 PE=1 SV=2
O75427	7	LRCH4	0.96853	0.706622	-0.0461319	0.150813	Leucine-rich repeat and calponin homology domain-containing protein 4 OS=Homo sapiens OX=9606 GN=LRCH4 PE=1 SV=2
Q9UKM7	5	MAN1B1	0.968492	0.630513	-0.0461878	0.200306	Endoplasmic reticulum mannosyl-oligosaccharide 1,2-alpha-mannosidase OS=Homo sapiens OX=9606 GN=MAN1B1 PE=1 SV=2
Q99805	13	TM9SF2	0.968383	0.524607	-0.0463501	0.280166	Transmembrane 9 superfamily member 2 OS=Homo sapiens OX=9606 GN=TM9SF2 PE=1 SV=1
O60762	4	DPM1	0.968262	0.0833797	-0.0465304	1.07894	Dolichol-phosphate mannosyltransferase subunit 1 OS=Homo sapiens OX=9606 GN=DPM1 PE=1 SV=1
P62701	13	RPS4X	0.966533	0.384402	-0.0491095	0.415215	40S ribosomal protein S4, X isoform OS=Homo sapiens OX=9606 GN=RPS4X PE=1 SV=2
Q8NE01	4	CNNM3	0.964795	0.250876	-0.0517064	0.600541	Metal transporter CNNM3 OS=Homo sapiens OX=9606 GN=CNNM3 PE=1 SV=1
Q06481	7	APLP2	0.964355	0.166885	-0.0523636	0.777584	Amyloid-like protein 2 OS=Homo sapiens OX=9606 GN=APLP2 PE=1 SV=2
Q8TAA3	2	PSMA8	0.964248	0.35486	-0.0525232	0.449943	Proteasome subunit alpha-type 8 OS=Homo sapiens OX=9606 GN=PSMA8 PE=2 SV=3
Q8NE00	2	TMEM104	0.964169	0.928765	-0.0526428	0.0320942	Transmembrane protein 104 OS=Homo sapiens OX=9606 GN=TMEM104 PE=1 SV=2
Q6YHK3	24	CD109	0.964061	0.731705	-0.0528034	0.135664	CD109 antigen OS=Homo sapiens OX=9606 GN=CD109 PE=1 SV=2
Q13200	4	PSMD2	0.963233	0.741996	-0.0540428	0.129598	26S proteasome non-ATPase regulatory subunit 2 OS=Homo sapiens OX=9606 GN=PSMD2 PE=1 SV=3
P20340	9	RAB6A	0.963216	0.671769	-0.0540693	0.17278	Ras-related protein Rab-6A OS=Homo sapiens OX=9606 GN=RAB6A PE=1 SV=3
P78381	4	SLC35A2	0.962119	0.921991	-0.0557122	0.0352733	UDP-galactose translocator OS=Homo sapiens OX=9606 GN=SLC35A2 PE=1 SV=1
Q6P2Q9	9	PRPF8	0.961921	0.782968	-0.0560093	0.106256	Pre-mRNA-processing-splicing factor 8 OS=Homo sapiens OX=9606 GN=PRPF8 PE=1 SV=2
P62851	5	RPS25	0.959325	0.862849	-0.0599085	0.0640654	40S ribosomal protein S25 OS=Homo sapiens OX=9606 GN=RPS25 PE=1 SV=1
O75298	4	RTN2	0.959174	0.0832246	-0.0601363	1.07975	Reticulon-2 OS=Homo sapiens OX=9606 GN=RTN2 PE=1 SV=1
Q15293	7	RCN1	0.958553	0.319013	-0.0610703	0.496192	Reticulocalbin-1 OS=Homo sapiens OX=9606 GN=RCN1 PE=1 SV=1
Q9UBQ6	2	EXTL2	0.957403	0.780368	-0.0628018	0.107701	Exostosin-like 2 OS=Homo sapiens OX=9606 GN=EXTL2 PE=1 SV=1
P23229	14	ITGA6	0.957042	0.0535071	-0.0633464	1.27159	Integrin alpha-6 OS=Homo sapiens OX=9606 GN=ITGA6 PE=1 SV=5
P33527	2	ABCC1	0.956874	0.900396	-0.0635988	0.0455666	Multidrug resistance-associated protein 1 OS=Homo sapiens OX=9606 GN=ABCC1 PE=1 SV=3
P15880	7	RPS2	0.95649	0.66289	-0.064178	0.178559	40S ribosomal protein S2 OS=Homo sapiens OX=9606 GN=RPS2 PE=1 SV=2
P04920	5	SLC4A2	0.956176	0.125459	-0.0646512	0.901499	Anion exchange protein 2 OS=Homo sapiens OX=9606 GN=SLC4A2 PE=1 SV=4
P06756	28	ITGAV	0.955763	0.82071	-0.0652746	0.0858105	Integrin alpha-V OS=Homo sapiens OX=9606 GN=ITGAV PE=1 SV=2
Q10589	5	BST2	0.955727	0.324182	-0.0653292	0.489212	Bone marrow stromal antigen 2 OS=Homo sapiens OX=9606 GN=BST2 PE=1 SV=1
O43264	4	ZW10	0.955399	0.895791	-0.0658244	0.0477935	Centromere/kinetochore protein zw10 homolog OS=Homo sapiens OX=9606 GN=ZW10 PE=1 SV=3
Q11206	5	ST3GAL4	0.954781	0.771499	-0.0667589	0.112665	CMP-N-acetylneuraminate-beta-galactosamide-alpha-2,3-sialyltransferase 4 OS=Homo sapiens OX=9606 GN=ST3GAL4 PE=2 SV=1
O75494	4	SRSF10; LOC100996657	0.954665	0.509905	-0.0669333	0.292511	Serine/arginine-rich splicing factor 10 OS=Homo sapiens OX=9606 GN=SRSF10 PE=1 SV=1
P54709	6	ATP1B3	0.954413	0.658249	-0.0673151	0.18161	Sodium/potassium-transporting ATPase subunit beta-3 OS=Homo sapiens OX=9606 GN=ATP1B3 PE=1 SV=1
Q10469	3	MGAT2	0.953789	0.828884	-0.0682581	0.0815062	Alpha-1,6-mannosyl-glycoprotein 2-beta-N-acetylglucosaminyltransferase OS=Homo sapiens OX=9606 GN=MGAT2 PE=1 SV=1
O15400	9	STX7	0.953433	0.990069	-0.0687963	0.00433463	Syntaxin-7 OS=Homo sapiens OX=9606 GN=STX7 PE=1 SV=4
P39656	8	DDOST	0.953088	0.289526	-0.0693185	0.538312	Dolichyl-diphosphooligosaccharide--protein glycosyltransferase 48 kDa subunit OS=Homo sapiens OX=9606 GN=DDOST PE=1 SV=4
Q14165	3	MLEC	0.952705	0.698501	-0.0698985	0.155833	Malectin OS=Homo sapiens OX=9606 GN=MLEC PE=1 SV=1
O00115	3	DNASE2	0.951613	0.89066	-0.0715525	0.0502879	Deoxyribonuclease-2-alpha OS=Homo sapiens OX=9606 GN=DNASE2 PE=1 SV=2
Q9Y679	4		0.95111	0.829372	-0.0723157	0.0812507	Ancient ubiquitous protein 1 OS=Homo sapiens OX=9606 GN=AUP1 PE=1 SV=2
Q16850	7	CYP51A1	0.950596	0.329026	-0.0730957	0.48277	Lanosterol 14-alpha demethylase OS=Homo sapiens OX=9606 GN=CYP51A1 PE=1 SV=3
O95476	2	CTDNEP1	0.950029	0.648867	-0.0739563	0.187844	CTD nuclear envelope phosphatase 1 OS=Homo sapiens OX=9606 GN=CTDNEP1 PE=1 SV=2
O43813	2	LANCL1	0.949565	0.723642	-0.0746618	0.140476	Glutathione S-transferase LANCL1 OS=Homo sapiens OX=9606 GN=LANCL1 PE=1 SV=1
P51572	10	BCAP31	0.949528	0.619806	-0.0747173	0.207744	B-cell receptor-associated protein 31 OS=Homo sapiens OX=9606 GN=BCAP31 PE=1 SV=3
O60499	9	STX10	0.949127	0.747536	-0.0753262	0.126368	Syntaxin-10 OS=Homo sapiens OX=9606 GN=STX10 PE=1 SV=1
P27708	6	CAD	0.947809	0.717413	-0.0773312	0.144231	CAD protein OS=Homo sapiens OX=9606 GN=CAD PE=1 SV=3
Q8WXE9	2	STON2	0.947634	0.918318	-0.0775977	0.037007	Stonin-2 OS=Homo sapiens OX=9606 GN=STON2 PE=1 SV=1
Q9BXS4	4	TMEM59	0.947463	0.565629	-0.0778591	0.247469	Transmembrane protein 59 OS=Homo sapiens OX=9606 GN=TMEM59 PE=1 SV=1
Q86SR1	3	GALNT10	0.947405	0.782753	-0.0779462	0.106375	Polypeptide N-acetylgalactosaminyltransferase 10 OS=Homo sapiens OX=9606 GN=GALNT10 PE=1 SV=2
Q7Z2W4	8	ZC3HAV1	0.946975	0.462776	-0.0786013	0.33463	Zinc finger CCCH-type antiviral protein 1 OS=Homo sapiens OX=9606 GN=ZC3HAV1 PE=1 SV=3
Q8N5K1	5	CISD2	0.946847	0.39814	-0.0787963	0.399965	CDGSH iron-sulfur domain-containing protein 2 OS=Homo sapiens OX=9606 GN=CISD2 PE=1 SV=1
P13645	31	KRT10	0.946173	0.0881256	-0.0798237	1.0549	Keratin, type I cytoskeletal 10 OS=Homo sapiens OX=9606 GN=KRT10 PE=1 SV=6
P62979	6	RPS27A	0.946137	0.887655	-0.0798788	0.0517557	Ubiquitin-40S ribosomal protein S27a OS=Homo sapiens OX=9606 GN=RPS27A PE=1 SV=2
O43615	3	TIMM44	0.945465	0.334847	-0.0809042	0.475154	Mitochondrial import inner membrane translocase subunit TIM44 OS=Homo sapiens OX=9606 GN=TIMM44 PE=1 SV=2
O75348	2	ATP6V1G1	0.944448	0.921835	-0.0824573	0.0353466	V-type proton ATPase subunit G 1 OS=Homo sapiens OX=9606 GN=ATP6V1G1 PE=1 SV=3
O15269	5	SPTLC1	0.943841	0.862942	-0.0833844	0.0640184	Serine palmitoyltransferase 1 OS=Homo sapiens OX=9606 GN=SPTLC1 PE=1 SV=1
Q96N66	4	MBOAT7	0.943689	0.560937	-0.0836169	0.251086	Lysophospholipid acyltransferase 7 OS=Homo sapiens OX=9606 GN=MBOAT7 PE=1 SV=2
P62249	6	RPS16	0.942054	0.838494	-0.0861177	0.0764998	40S ribosomal protein S16 OS=Homo sapiens OX=9606 GN=RPS16 PE=1 SV=2
P35670	5	ATP7B	0.942023	0.591993	-0.0861652	0.227683	Copper-transporting ATPase 2 OS=Homo sapiens OX=9606 GN=ATP7B PE=1 SV=4
Q8IZA0	7	KIAA0319L	0.941857	0.75532	-0.0864208	0.121869	Dyslexia-associated protein KIAA0319-like protein OS=Homo sapiens OX=9606 GN=KIAA0319L PE=1 SV=2
O00391	2	QSOX1	0.941666	0.695212	-0.0867125	0.157883	Sulfhydryl oxidase 1 OS=Homo sapiens OX=9606 GN=QSOX1 PE=1 SV=3
Q14534	2	SQLE	0.940681	0.460745	-0.0882228	0.336539	Squalene monooxygenase OS=Homo sapiens OX=9606 GN=SQLE PE=1 SV=3
P61006	3	RAB8A	0.940322	0.00910746	-0.0887739	2.0406	Ras-related protein Rab-8A OS=Homo sapiens OX=9606 GN=RAB8A PE=1 SV=1
Q9Y624	7	F11R	0.939206	0.250685	-0.0904861	0.600872	Junctional adhesion molecule A OS=Homo sapiens OX=9606 GN=F11R PE=1 SV=1
P07339	16	CTSD	0.938967	0.023322	-0.090854	1.63223	Cathepsin D OS=Homo sapiens OX=9606 GN=CTSD PE=1 SV=1
Q5W111	7	SPRYD7	0.938873	0.78533	-0.0909981	0.104948	SPRY domain-containing protein 7 OS=Homo sapiens OX=9606 GN=SPRYD7 PE=1 SV=2
Q5ZPR3	3	CD276	0.938692	0.745874	-0.0912762	0.127334	CD276 antigen OS=Homo sapiens OX=9606 GN=CD276 PE=1 SV=1
Q8IY95	3	TMEM192	0.938519	0.262521	-0.0915419	0.580835	Transmembrane protein 192 OS=Homo sapiens OX=9606 GN=TMEM192 PE=1 SV=1
Q9BXB1	4	LGR4	0.937961	0.674422	-0.0923999	0.171068	Leucine-rich repeat-containing G-protein coupled receptor 4 OS=Homo sapiens OX=9606 GN=LGR4 PE=1 SV=2
Q9H7F0	7	ATP13A3	0.937842	0.801907	-0.0925825	0.0958762	Probable cation-transporting ATPase 13A3 OS=Homo sapiens OX=9606 GN=ATP13A3 PE=1 SV=4
O43852	7	CALU	0.937719	0.962186	-0.0927717	0.0167408	Calumenin OS=Homo sapiens OX=9606 GN=CALU PE=1 SV=2
P04843	15	RPN1	0.937207	0.00289517	-0.0935601	2.53833	Dolichyl-diphosphooligosaccharide--protein glycosyltransferase subunit 1 OS=Homo sapiens OX=9606 GN=RPN1 PE=1 SV=1
Q32P28	2	LEPRE1; P3H1	0.937106	0.169574	-0.0937157	0.770641	Prolyl 3-hydroxylase 1 OS=Homo sapiens OX=9606 GN=P3H1 PE=1 SV=2
P05387	7	RPLP2	0.936101	0.566294	-0.0952634	0.246958	60S acidic ribosomal protein P2 OS=Homo sapiens OX=9606 GN=RPLP2 PE=1 SV=1
Q8N0U8	2	VKORC1L1	0.935587	0.413187	-0.096057	0.383853	Vitamin K epoxide reductase complex subunit 1-like protein 1 OS=Homo sapiens OX=9606 GN=VKORC1L1 PE=1 SV=2
Q9NZ01	7	TECR	0.935235	0.0148741	-0.0965987	1.82757	Very-long-chain enoyl-CoA reductase OS=Homo sapiens OX=9606 GN=TECR PE=1 SV=1
Q09328	2	MGAT5	0.934231	0.865614	-0.0981488	0.0626758	Alpha-1,6-mannosylglycoprotein 6-beta-N-acetylglucosaminyltransferase A OS=Homo sapiens OX=9606 GN=MGAT5 PE=1 SV=1
P05388	10	RPLP0	0.93361	0.440362	-0.0991088	0.35619	60S acidic ribosomal protein P0 OS=Homo sapiens OX=9606 GN=RPLP0 PE=1 SV=1
Q96AJ9	4	VTI1A	0.932908	0.981611	-0.100193	0.0080604	Vesicle transport through interaction with t-SNAREs homolog 1A OS=Homo sapiens OX=9606 GN=VTI1A PE=1 SV=2
P11279	7	LAMP1	0.93278	0.444429	-0.100391	0.352198	Lysosome-associated membrane glycoprotein 1 OS=Homo sapiens OX=9606 GN=LAMP1 PE=1 SV=3
P48067	3	SLC6A9	0.931643	0.744655	-0.102151	0.128045	Sodium- and chloride-dependent glycine transporter 1 OS=Homo sapiens OX=9606 GN=SLC6A9 PE=1 SV=3
O14773	6	TPP1	0.930273	0.872143	-0.104273	0.0594125	Tripeptidyl-peptidase 1 OS=Homo sapiens OX=9606 GN=TPP1 PE=1 SV=2
P28827	2	PTPRM	0.930123	0.10517	-0.104506	0.97811	Receptor-type tyrosine-protein phosphatase mu OS=Homo sapiens OX=9606 GN=PTPRM PE=1 SV=2
Q9Y3U8	2	RPL36	0.930084	0.184691	-0.104567	0.733555	60S ribosomal protein L36 OS=Homo sapiens OX=9606 GN=RPL36 PE=1 SV=3
P52272	6	HNRNPM	0.930015	0.65825	-0.104675	0.181609	Heterogeneous nuclear ribonucleoprotein M OS=Homo sapiens OX=9606 GN=HNRNPM PE=1 SV=3
O43169	7		0.929777	0.646751	-0.105044	0.189263	Cytochrome b5 type B OS=Homo sapiens OX=9606 GN=CYB5B PE=1 SV=3
Q9NXW2	3	DNAJB12	0.9292	0.102522	-0.10594	0.989183	DnaJ homolog subfamily B member 12 OS=Homo sapiens OX=9606 GN=DNAJB12 PE=1 SV=5
P82094	6	TMF1	0.928138	0.956138	-0.107589	0.0194796	TATA element modulatory factor OS=Homo sapiens OX=9606 GN=TMF1 PE=1 SV=2
Q00765	5	REEP5	0.928027	0.823477	-0.107762	0.0843484	Receptor expression-enhancing protein 5 OS=Homo sapiens OX=9606 GN=REEP5 PE=1 SV=3
P07093	2	SERPINE2	0.928019	0.152778	-0.107773	0.815938	Glia-derived nexin OS=Homo sapiens OX=9606 GN=SERPINE2 PE=1 SV=1
P62805	6	HIST1H4A; HIST1H4F; HIST1H4D; HIST1H4J; HIST2H4A; HIST2H4B; HIST1H4H; HIST1H4C; HIST4H4; HIST1H4E; HIST1H4I; HIST1H4B; HIST1H4K; HIST1H4L	0.927296	0.837229	-0.108899	0.0771559	Histone H4 OS=Homo sapiens OX=9606 GN=H4C1 PE=1 SV=2
Q07954	10	LRP1	0.927176	0.18019	-0.109085	0.744269	Prolow-density lipoprotein receptor-related protein 1 OS=Homo sapiens OX=9606 GN=LRP1 PE=1 SV=2
Q9HCJ1	5	ANKH	0.926493	0.404075	-0.110147	0.393538	Progressive ankylosis protein homolog OS=Homo sapiens OX=9606 GN=ANKH PE=1 SV=2
P62269	8	RPS18	0.926106	0.689137	-0.11075	0.161694	40S ribosomal protein S18 OS=Homo sapiens OX=9606 GN=RPS18 PE=1 SV=3
Q6PIU2	6	NCEH1	0.926062	0.182589	-0.110819	0.738526	Neutral cholesterol ester hydrolase 1 OS=Homo sapiens OX=9606 GN=NCEH1 PE=1 SV=3
Q9BVT8	2	TMUB1	0.925959	0.0550662	-0.11098	1.25911	Transmembrane and ubiquitin-like domain-containing protein 1 OS=Homo sapiens OX=9606 GN=TMUB1 PE=1 SV=1
P13473	2	LAMP2	0.925956	0.371282	-0.110985	0.430296	Lysosome-associated membrane glycoprotein 2 OS=Homo sapiens OX=9606 GN=LAMP2 PE=1 SV=2
O43688	5	PPAP2C; PLPP2	0.925522	0.333463	-0.111661	0.476953	Phospholipid phosphatase 2 OS=Homo sapiens OX=9606 GN=PLPP2 PE=1 SV=1
Q9BWF3	3	RBM4	0.924951	0.0112534	-0.112551	1.94871	RNA-binding protein 4 OS=Homo sapiens OX=9606 GN=RBM4 PE=1 SV=1
O75096	7	LRP4	0.924851	0.0838337	-0.112708	1.07658	Low-density lipoprotein receptor-related protein 4 OS=Homo sapiens OX=9606 GN=LRP4 PE=1 SV=4
P51151	6	RAB9A	0.924614	0.498752	-0.113076	0.302115	Ras-related protein Rab-9A OS=Homo sapiens OX=9606 GN=RAB9A PE=1 SV=1
Q96BD0	6	SLCO4A1	0.924145	0.278644	-0.113808	0.554951	Solute carrier organic anion transporter family member 4A1 OS=Homo sapiens OX=9606 GN=SLCO4A1 PE=1 SV=2
P53618	7	COPB1	0.923056	0.389143	-0.11551	0.409891	Coatomer subunit beta OS=Homo sapiens OX=9606 GN=COPB1 PE=1 SV=3
Q9C0C4	3	SEMA4C	0.922868	0.466279	-0.115804	0.331354	Semaphorin-4C OS=Homo sapiens OX=9606 GN=SEMA4C PE=1 SV=2
P49768	4	PSEN1	0.922827	0.206779	-0.115868	0.684494	Presenilin-1 OS=Homo sapiens OX=9606 GN=PSEN1 PE=1 SV=1
Q96SQ9	2	CYP2S1	0.921546	0.0908015	-0.117872	1.04191	Cytochrome P450 2S1 OS=Homo sapiens OX=9606 GN=CYP2S1 PE=1 SV=2
O14966	4	RAB7L1; RAB29	0.921153	0.161387	-0.118487	0.792132	Ras-related protein Rab-7L1 OS=Homo sapiens OX=9606 GN=RAB29 PE=1 SV=1
Q14344	10	GNA13	0.920983	0.903072	-0.118754	0.0442778	Guanine nucleotide-binding protein subunit alpha-13 OS=Homo sapiens OX=9606 GN=GNA13 PE=1 SV=2
P15924	21	DSP	0.920751	0.0852287	-0.119117	1.06941	Desmoplakin OS=Homo sapiens OX=9606 GN=DSP PE=1 SV=3
O75581	4	LRP6	0.919723	0.0749017	-0.120728	1.12551	Low-density lipoprotein receptor-related protein 6 OS=Homo sapiens OX=9606 GN=LRP6 PE=1 SV=2
P10909	4	CLU	0.918975	0.633695	-0.121902	0.19812	Clusterin OS=Homo sapiens OX=9606 GN=CLU PE=1 SV=1
Q969E2	4	SCAMP4	0.918793	0.387656	-0.122188	0.411554	Secretory carrier-associated membrane protein 4 OS=Homo sapiens OX=9606 GN=SCAMP4 PE=1 SV=1
P11117	6	ACP2	0.918113	0.0635243	-0.123257	1.19706	Lysosomal acid phosphatase OS=Homo sapiens OX=9606 GN=ACP2 PE=1 SV=3
P11169	4	SLC2A3	0.917403	0.278835	-0.124373	0.554653	Solute carrier family 2, facilitated glucose transporter member 3 OS=Homo sapiens OX=9606 GN=SLC2A3 PE=1 SV=1
P46783	3	RPS10	0.917056	0.782983	-0.124919	0.106248	40S ribosomal protein S10 OS=Homo sapiens OX=9606 GN=RPS10 PE=1 SV=1
P61916	5	NPC2	0.916564	0.419304	-0.125693	0.377471	NPC intracellular cholesterol transporter 2 OS=Homo sapiens OX=9606 GN=NPC2 PE=1 SV=1
Q9NRW7	20	VPS45	0.916508	0.812342	-0.12578	0.0902609	Vacuolar protein sorting-associated protein 45 OS=Homo sapiens OX=9606 GN=VPS45 PE=1 SV=1
O43493	8		0.916234	0.70068	-0.126212	0.15448	Trans-Golgi network integral membrane protein 2 OS=Homo sapiens OX=9606 GN=TGOLN2 PE=1 SV=4
P01033	4	TIMP1	0.915589	0.956904	-0.127227	0.0191319	Metalloproteinase inhibitor 1 OS=Homo sapiens OX=9606 GN=TIMP1 PE=1 SV=1
Q9NZC3	2	GDE1	0.915167	0.092949	-0.127893	1.03176	Glycerophosphodiester phosphodiesterase 1 OS=Homo sapiens OX=9606 GN=GDE1 PE=1 SV=1
P40939	19	HADHA	0.914781	0.122309	-0.128502	0.912542	Trifunctional enzyme subunit alpha, mitochondrial OS=Homo sapiens OX=9606 GN=HADHA PE=1 SV=2
Q6N075	5	MFSD5	0.914625	0.380066	-0.128748	0.420141	Molybdate-anion transporter OS=Homo sapiens OX=9606 GN=MFSD5 PE=1 SV=2
Q8N128	2	FAM177A1	0.91422	0.549911	-0.129386	0.259708	Protein FAM177A1 OS=Homo sapiens OX=9606 GN=FAM177A1 PE=1 SV=1
Q9NV96	7	TMEM30A	0.911406	0.042433	-0.133834	1.3723	Cell cycle control protein 50A OS=Homo sapiens OX=9606 GN=TMEM30A PE=1 SV=1
P61204	2	ARF3	0.910834	0.642815	-0.13474	0.191914	ADP-ribosylation factor 3 OS=Homo sapiens OX=9606 GN=ARF3 PE=1 SV=2
O14745	6	SLC9A3R1	0.910811	0.600145	-0.134776	0.221744	Na(+)/H(+) exchange regulatory cofactor NHE-RF1 OS=Homo sapiens OX=9606 GN=SLC9A3R1 PE=1 SV=4
P16298	2	PPP3CB	0.910784	0.584844	-0.134819	0.23296	Serine/threonine-protein phosphatase 2B catalytic subunit beta isoform OS=Homo sapiens OX=9606 GN=PPP3CB PE=1 SV=2
O75976	19	CPD	0.9105	0.159527	-0.135269	0.797167	Carboxypeptidase D OS=Homo sapiens OX=9606 GN=CPD PE=1 SV=2
Q8NHH9	13	ATL2	0.910338	0.4358	-0.135525	0.360712	Atlastin-2 OS=Homo sapiens OX=9606 GN=ATL2 PE=1 SV=2
Q9UQ53	2	MGAT4B	0.909966	0.593119	-0.136116	0.226858	Alpha-1,3-mannosyl-glycoprotein 4-beta-N-acetylglucosaminyltransferase B OS=Homo sapiens OX=9606 GN=MGAT4B PE=1 SV=1
Q6NUM9	4	RETSAT	0.909443	0.310162	-0.136945	0.508411	All-trans-retinol 13,14-reductase OS=Homo sapiens OX=9606 GN=RETSAT PE=1 SV=2
O15243	2	LEPROT	0.909265	0.704632	-0.137228	0.152038	Leptin receptor gene-related protein OS=Homo sapiens OX=9606 GN=LEPROT PE=1 SV=1
Q13443	17	ADAM9	0.908787	0.295847	-0.137986	0.528933	Disintegrin and metalloproteinase domain-containing protein 9 OS=Homo sapiens OX=9606 GN=ADAM9 PE=1 SV=1
O00592	7	PODXL	0.908538	0.422189	-0.138381	0.374493	Podocalyxin OS=Homo sapiens OX=9606 GN=PODXL PE=1 SV=2
Q9H8M5	2	CNNM2	0.908392	0.01229	-0.138613	1.91045	Metal transporter CNNM2 OS=Homo sapiens OX=9606 GN=CNNM2 PE=1 SV=2
P01130	22	LDLR	0.908223	0.00465626	-0.138881	2.33196	Low-density lipoprotein receptor OS=Homo sapiens OX=9606 GN=LDLR PE=1 SV=1
P98155	30	VLDLR	0.90801	0.164814	-0.139219	0.783006	Very low-density lipoprotein receptor OS=Homo sapiens OX=9606 GN=VLDLR PE=1 SV=1
Q9NUM4	6	TMEM106B	0.907816	0.16563	-0.139529	0.780861	Transmembrane protein 106B OS=Homo sapiens OX=9606 GN=TMEM106B PE=1 SV=2
P67775	3	PPP2CA	0.907002	0.612181	-0.140823	0.21312	Serine/threonine-protein phosphatase 2A catalytic subunit alpha isoform OS=Homo sapiens OX=9606 GN=PPP2CA PE=1 SV=1
O43752	9	STX6	0.90688	0.432683	-0.141017	0.36383	Syntaxin-6 OS=Homo sapiens OX=9606 GN=STX6 PE=1 SV=1
Q9BZM5	2	ULBP2	0.906422	0.137584	-0.141745	0.861433	UL16-binding protein 2 OS=Homo sapiens OX=9606 GN=ULBP2 PE=1 SV=1
Q99519	6	NEU1	0.906115	0.707247	-0.142233	0.150429	Sialidase-1 OS=Homo sapiens OX=9606 GN=NEU1 PE=1 SV=1
P36873	2	PPP1CC	0.905885	0.932245	-0.1426	0.0304701	Serine/threonine-protein phosphatase PP1-gamma catalytic subunit OS=Homo sapiens OX=9606 GN=PPP1CC PE=1 SV=1
Q13510	4	ASAH1	0.905482	0.107191	-0.143242	0.96984	Acid ceramidase OS=Homo sapiens OX=9606 GN=ASAH1 PE=1 SV=5
Q9BV40	6	VAMP8	0.905294	0.723549	-0.143541	0.140532	Vesicle-associated membrane protein 8 OS=Homo sapiens OX=9606 GN=VAMP8 PE=1 SV=1
Q9C0E8	7	KIAA1715; LNPK	0.90452	0.53998	-0.144775	0.267623	Endoplasmic reticulum junction formation protein lunapark OS=Homo sapiens OX=9606 GN=LNPK PE=1 SV=2
Q9NZ53	3	PODXL2	0.904379	0.0708939	-0.145001	1.14939	Podocalyxin-like protein 2 OS=Homo sapiens OX=9606 GN=PODXL2 PE=1 SV=1
Q9ULQ1	3	TPCN1	0.904369	0.816544	-0.145016	0.0880204	Two pore calcium channel protein 1 OS=Homo sapiens OX=9606 GN=TPCN1 PE=1 SV=3
Q9H3U5	3	MFSD1	0.903394	0.718159	-0.146572	0.143779	Major facilitator superfamily domain-containing protein 1 OS=Homo sapiens OX=9606 GN=MFSD1 PE=2 SV=2
Q96S97	4	MYADM	0.90328	0.379072	-0.146755	0.421278	Myeloid-associated differentiation marker OS=Homo sapiens OX=9606 GN=MYADM PE=1 SV=2
Q9NRX5	5	SERINC1	0.902913	0.240396	-0.147342	0.619073	Serine incorporator 1 OS=Homo sapiens OX=9606 GN=SERINC1 PE=1 SV=1
Q9UK23	2	NAGPA	0.902727	0.87789	-0.147638	0.0565597	N-acetylglucosamine-1-phosphodiester alpha-N-acetylglucosaminidase OS=Homo sapiens OX=9606 GN=NAGPA PE=1 SV=2
P36578	15	RPL4	0.902602	0.000145552	-0.147838	3.83698	60S ribosomal protein L4 OS=Homo sapiens OX=9606 GN=RPL4 PE=1 SV=5
P17342	2	NPR3	0.902073	0.0903267	-0.148684	1.04418	Atrial natriuretic peptide receptor 3 OS=Homo sapiens OX=9606 GN=NPR3 PE=1 SV=2
Q06136	5	KDSR	0.901848	0.489659	-0.149044	0.310107	3-ketodihydrosphingosine reductase OS=Homo sapiens OX=9606 GN=KDSR PE=1 SV=1
P0DMV9	13	HSPA1B; HSPA1A	0.901797	0.2209	-0.149126	0.655804	Heat shock 70 kDa protein 1B OS=Homo sapiens OX=9606 GN=HSPA1B PE=1 SV=1
Q16790	2	CA9	0.901528	0.921795	-0.149555	0.0353655	Carbonic anhydrase 9 OS=Homo sapiens OX=9606 GN=CA9 PE=1 SV=2
O43815	9	STRN	0.900936	0.153191	-0.150504	0.814768	Striatin OS=Homo sapiens OX=9606 GN=STRN PE=1 SV=4
Q15029	11	EFTUD2	0.899762	0.410349	-0.152385	0.386847	116 kDa U5 small nuclear ribonucleoprotein component OS=Homo sapiens OX=9606 GN=EFTUD2 PE=1 SV=1
P11717	97	IGF2R	0.898838	0.711448	-0.153867	0.147857	Cation-independent mannose-6-phosphate receptor OS=Homo sapiens OX=9606 GN=IGF2R PE=1 SV=3
Q14118	17	DAG1	0.897391	0.0173288	-0.156192	1.76123	Dystroglycan OS=Homo sapiens OX=9606 GN=DAG1 PE=1 SV=2
Q8NFJ5	5	GPRC5A	0.897145	0.974591	-0.156588	0.0111775	Retinoic acid-induced protein 3 OS=Homo sapiens OX=9606 GN=GPRC5A PE=1 SV=2
Q9UNK0	6	STX8	0.896361	0.575341	-0.157848	0.240075	Syntaxin-8 OS=Homo sapiens OX=9606 GN=STX8 PE=1 SV=2
Q96EC8	2	YIPF6	0.895685	0.614932	-0.158937	0.211173	Protein YIPF6 OS=Homo sapiens OX=9606 GN=YIPF6 PE=1 SV=2
O43761	2	SYNGR3	0.895379	0.762988	-0.159429	0.117482	Synaptogyrin-3 OS=Homo sapiens OX=9606 GN=SYNGR3 PE=1 SV=2
Q8NHP6	2	MOSPD2	0.895288	0.817803	-0.159576	0.0873512	Motile sperm domain-containing protein 2 OS=Homo sapiens OX=9606 GN=MOSPD2 PE=1 SV=1
P30519	10	HMOX2	0.894768	0.760244	-0.160414	0.119047	Heme oxygenase 2 OS=Homo sapiens OX=9606 GN=HMOX2 PE=1 SV=2
Q9P0T7	2	TMEM9	0.893564	0.54481	-0.162358	0.263755	Transmembrane protein 9 OS=Homo sapiens OX=9606 GN=TMEM9 PE=1 SV=1
Q92604	2	LPGAT1	0.893259	0.0214425	-0.162849	1.66873	Acyl-CoA:lysophosphatidylglycerol acyltransferase 1 OS=Homo sapiens OX=9606 GN=LPGAT1 PE=1 SV=1
Q96D15	5	RCN3	0.89324	0.110923	-0.162879	0.954979	Reticulocalbin-3 OS=Homo sapiens OX=9606 GN=RCN3 PE=1 SV=1
Q9UHG3	4	PCYOX1	0.890363	0.127573	-0.167535	0.894241	Prenylcysteine oxidase 1 OS=Homo sapiens OX=9606 GN=PCYOX1 PE=1 SV=3
Q9H9S5	4	FKRP	0.890043	0.754733	-0.168053	0.122207	Fukutin-related protein OS=Homo sapiens OX=9606 GN=FKRP PE=1 SV=1
Q13444	7	ADAM15	0.888814	0.558951	-0.170046	0.252627	Disintegrin and metalloproteinase domain-containing protein 15 OS=Homo sapiens OX=9606 GN=ADAM15 PE=1 SV=4
Q658P3	7	STEAP3	0.888607	0.981884	-0.170383	0.00793974	Metalloreductase STEAP3 OS=Homo sapiens OX=9606 GN=STEAP3 PE=1 SV=2
Q9BZK7	4	TBL1XR1	0.887756	0.224758	-0.171766	0.648284	F-box-like/WD repeat-containing protein TBL1XR1 OS=Homo sapiens OX=9606 GN=TBL1XR1 PE=1 SV=1
Q8TB96	4	ITFG1	0.887168	0.0647344	-0.172721	1.18886	T-cell immunomodulatory protein OS=Homo sapiens OX=9606 GN=ITFG1 PE=1 SV=1
Q14126	14	DSG2	0.885962	0.267126	-0.174683	0.573283	Desmoglein-2 OS=Homo sapiens OX=9606 GN=DSG2 PE=1 SV=2
O14681	2	EI24	0.885798	1.57058e-05	-0.174951	4.80394	Etoposide-induced protein 2.4 homolog OS=Homo sapiens OX=9606 GN=EI24 PE=1 SV=4
P15291	7	B4GALT1	0.884415	0.698909	-0.177205	0.155579	Beta-1,4-galactosyltransferase 1 OS=Homo sapiens OX=9606 GN=B4GALT1 PE=1 SV=5
Q8IWU2	5	LMTK2	0.882261	0.317761	-0.180723	0.4979	Serine/threonine-protein kinase LMTK2 OS=Homo sapiens OX=9606 GN=LMTK2 PE=1 SV=2
Q5JWF2	15	GNAS	0.881795	0.398869	-0.181485	0.399169	Guanine nucleotide-binding protein G(s) subunit alpha isoforms XLas OS=Homo sapiens OX=9606 GN=GNAS PE=1 SV=2
Q9Y5Y0	4	FLVCR1	0.881605	0.015159	-0.181795	1.81933	Feline leukemia virus subgroup C receptor-related protein 1 OS=Homo sapiens OX=9606 GN=FLVCR1 PE=1 SV=1
Q08345	8	DDR1	0.881247	0.468109	-0.182382	0.329653	Epithelial discoidin domain-containing receptor 1 OS=Homo sapiens OX=9606 GN=DDR1 PE=1 SV=1
P40189	5	IL6ST	0.880506	0.778739	-0.183595	0.108608	Interleukin-6 receptor subunit beta OS=Homo sapiens OX=9606 GN=IL6ST PE=1 SV=2
P51571	4	SSR4	0.88036	0.139718	-0.183835	0.854749	Translocon-associated protein subunit delta OS=Homo sapiens OX=9606 GN=SSR4 PE=1 SV=1
Q96A57	3	TMEM230	0.879944	0.455216	-0.184517	0.341783	Transmembrane protein 230 OS=Homo sapiens OX=9606 GN=TMEM230 PE=1 SV=1
Q99523	12	SORT1	0.879723	0.105055	-0.184878	0.978582	Sortilin OS=Homo sapiens OX=9606 GN=SORT1 PE=1 SV=3
Q96HY6	7	DDRGK1	0.878877	0.990074	-0.186267	0.00433218	DDRGK domain-containing protein 1 OS=Homo sapiens OX=9606 GN=DDRGK1 PE=1 SV=2
O96008	2	TOMM40	0.878739	0.788116	-0.186494	0.10341	Mitochondrial import receptor subunit TOM40 homolog OS=Homo sapiens OX=9606 GN=TOMM40 PE=1 SV=1
A2RU67	4	KIAA1467; FAM234B	0.87873	0.709122	-0.186508	0.149279	Protein FAM234B OS=Homo sapiens OX=9606 GN=FAM234B PE=1 SV=1
P35606	15	COPB2	0.878349	0.267756	-0.187133	0.572262	Coatomer subunit beta' OS=Homo sapiens OX=9606 GN=COPB2 PE=1 SV=2
Q96KC2	2	ARL5B	0.877615	0.291128	-0.18834	0.535916	ADP-ribosylation factor-like protein 5B OS=Homo sapiens OX=9606 GN=ARL5B PE=1 SV=1
P51809	12	VAMP7	0.87689	0.0288127	-0.189532	1.54042	Vesicle-associated membrane protein 7 OS=Homo sapiens OX=9606 GN=VAMP7 PE=1 SV=3
P12259	5	F5	0.876094	0.465817	-0.190843	0.331785	Coagulation factor V OS=Homo sapiens OX=9606 GN=F5 PE=1 SV=4
Q8NCG7	13	DAGLB	0.874321	0.71238	-0.193765	0.147289	Diacylglycerol lipase-beta OS=Homo sapiens OX=9606 GN=DAGLB PE=1 SV=2
Q9BT22	4	ALG1	0.874297	0.649168	-0.193804	0.187643	Chitobiosyldiphosphodolichol beta-mannosyltransferase OS=Homo sapiens OX=9606 GN=ALG1 PE=1 SV=2
O75379	3	VAMP4	0.874243	0.688249	-0.193893	0.162254	Vesicle-associated membrane protein 4 OS=Homo sapiens OX=9606 GN=VAMP4 PE=1 SV=2
Q9UBR2	8	CTSZ	0.873886	0.0659922	-0.194483	1.18051	Cathepsin Z OS=Homo sapiens OX=9606 GN=CTSZ PE=1 SV=1
Q15041	5	ARL6IP1	0.871322	0.0627447	-0.198723	1.20242	ADP-ribosylation factor-like protein 6-interacting protein 1 OS=Homo sapiens OX=9606 GN=ARL6IP1 PE=1 SV=2
Q9NZM1	122	MYOF	0.870985	0.448639	-0.199281	0.348103	Myoferlin OS=Homo sapiens OX=9606 GN=MYOF PE=1 SV=1
P11234	3	RALB	0.870204	0.137508	-0.200574	0.861673	Ras-related protein Ral-B OS=Homo sapiens OX=9606 GN=RALB PE=1 SV=1
Q9Y320	9	TMX2	0.868621	0.674036	-0.203202	0.171317	Thioredoxin-related transmembrane protein 2 OS=Homo sapiens OX=9606 GN=TMX2 PE=1 SV=1
P10253	5	GAA	0.868621	0.18321	-0.203202	0.737051	Lysosomal alpha-glucosidase OS=Homo sapiens OX=9606 GN=GAA PE=1 SV=4
O00212	3	RHOD	0.868314	0.00764899	-0.203712	2.1164	Rho-related GTP-binding protein RhoD OS=Homo sapiens OX=9606 GN=RHOD PE=1 SV=2
Q9NYU2	7	UGGT1	0.868142	0.197013	-0.203997	0.705505	UDP-glucose:glycoprotein glucosyltransferase 1 OS=Homo sapiens OX=9606 GN=UGGT1 PE=1 SV=3
P29692	3	EEF1D	0.867072	0.298493	-0.205776	0.525065	Elongation factor 1-delta OS=Homo sapiens OX=9606 GN=EEF1D PE=1 SV=5
P14866	5	HNRNPL	0.866355	0.88534	-0.20697	0.0528898	Heterogeneous nuclear ribonucleoprotein L OS=Homo sapiens OX=9606 GN=HNRNPL PE=1 SV=2
O94766	6	B3GAT3	0.865917	0.129992	-0.2077	0.886082	Galactosylgalactosylxylosylprotein 3-beta-glucuronosyltransferase 3 OS=Homo sapiens OX=9606 GN=B3GAT3 PE=1 SV=2
Q16832	7	DDR2	0.864705	0.454568	-0.20972	0.342401	Discoidin domain-containing receptor 2 OS=Homo sapiens OX=9606 GN=DDR2 PE=1 SV=2
Q16643	9	DBN1	0.86454	0.931623	-0.209995	0.0307596	Drebrin OS=Homo sapiens OX=9606 GN=DBN1 PE=1 SV=4
Q9Y277	2	VDAC3	0.864519	0.833246	-0.210031	0.079227	Voltage-dependent anion-selective channel protein 3 OS=Homo sapiens OX=9606 GN=VDAC3 PE=1 SV=1
Q8TCZ2	3	CD99L2	0.864191	0.0997857	-0.210578	1.00093	CD99 antigen-like protein 2 OS=Homo sapiens OX=9606 GN=CD99L2 PE=1 SV=1
P51511	5	MMP15	0.863711	0.357289	-0.211379	0.44698	Matrix metalloproteinase-15 OS=Homo sapiens OX=9606 GN=MMP15 PE=1 SV=1
P04062	5	GBA	0.86304	0.0183089	-0.212501	1.73734	Lysosomal acid glucosylceramidase OS=Homo sapiens OX=9606 GN=GBA PE=1 SV=3
P18084	10	ITGB5	0.862599	0.22577	-0.213237	0.646335	Integrin beta-5 OS=Homo sapiens OX=9606 GN=ITGB5 PE=1 SV=1
P28799	8	GRN	0.861701	0.0245943	-0.214742	1.60917	Progranulin OS=Homo sapiens OX=9606 GN=GRN PE=1 SV=2
P62750	6	RPL23A	0.861472	0.477871	-0.215124	0.32069	60S ribosomal protein L23a OS=Homo sapiens OX=9606 GN=RPL23A PE=1 SV=1
P10586	18	PTPRF	0.861393	0.134944	-0.215257	0.869845	Receptor-type tyrosine-protein phosphatase F OS=Homo sapiens OX=9606 GN=PTPRF PE=1 SV=2
P52815	2	MRPL12	0.861363	0.765247	-0.215307	0.116198	39S ribosomal protein L12, mitochondrial OS=Homo sapiens OX=9606 GN=MRPL12 PE=1 SV=2
Q9NPR9	3	GPR108	0.861032	0.574963	-0.215861	0.24036	Protein GPR108 OS=Homo sapiens OX=9606 GN=GPR108 PE=1 SV=3
Q13795	3	ARFRP1	0.859797	0.948705	-0.217933	0.0228689	ADP-ribosylation factor-related protein 1 OS=Homo sapiens OX=9606 GN=ARFRP1 PE=1 SV=1
O75340	4	PDCD6	0.859674	0.782195	-0.218139	0.106685	Programmed cell death protein 6 OS=Homo sapiens OX=9606 GN=PDCD6 PE=1 SV=1
Q8IV08	5	PLD3	0.859114	0.477433	-0.219079	0.321087	5'-3' exonuclease PLD3 OS=Homo sapiens OX=9606 GN=PLD3 PE=1 SV=1
P98196	13	ATP11A	0.858919	0.0292018	-0.219407	1.53459	Probable phospholipid-transporting ATPase IH OS=Homo sapiens OX=9606 GN=ATP11A PE=1 SV=3
Q7LGC8	3	CHST3	0.857844	0.829944	-0.221213	0.080951	Carbohydrate sulfotransferase 3 OS=Homo sapiens OX=9606 GN=CHST3 PE=1 SV=3
P48449	14	LSS	0.857404	0.0113427	-0.221953	1.94528	Lanosterol synthase OS=Homo sapiens OX=9606 GN=LSS PE=1 SV=1
P30153	2	PPP2R1A	0.85617	0.0414244	-0.22403	1.38274	Serine/threonine-protein phosphatase 2A 65 kDa regulatory subunit A alpha isoform OS=Homo sapiens OX=9606 GN=PPP2R1A PE=1 SV=4
Q8NB49	15	ATP11C	0.855369	0.389901	-0.225381	0.409046	Phospholipid-transporting ATPase IG OS=Homo sapiens OX=9606 GN=ATP11C PE=1 SV=3
P63173	3	RPL38	0.85461	0.69874	-0.226662	0.155685	60S ribosomal protein L38 OS=Homo sapiens OX=9606 GN=RPL38 PE=1 SV=2
P11142	22	HSPA8	0.854208	0.64347	-0.22734	0.191472	Heat shock cognate 71 kDa protein OS=Homo sapiens OX=9606 GN=HSPA8 PE=1 SV=1
Q9HC07	7	TMEM165	0.853788	0.318082	-0.22805	0.497461	Transmembrane protein 165 OS=Homo sapiens OX=9606 GN=TMEM165 PE=1 SV=1
Q8TCG2	8	PI4K2B	0.852214	0.82882	-0.230713	0.0815397	Phosphatidylinositol 4-kinase type 2-beta OS=Homo sapiens OX=9606 GN=PI4K2B PE=1 SV=1
Q13190	5	STX5	0.84842	0.155411	-0.23715	0.808519	Syntaxin-5 OS=Homo sapiens OX=9606 GN=STX5 PE=1 SV=2
Q13595	2	TRA2A	0.847891	0.861551	-0.238049	0.0647193	Transformer-2 protein homolog alpha OS=Homo sapiens OX=9606 GN=TRA2A PE=1 SV=1
P53621	21	COPA	0.846216	0.679737	-0.240902	0.167659	Coatomer subunit alpha OS=Homo sapiens OX=9606 GN=COPA PE=1 SV=2
Q9UNN8	5	PROCR	0.846045	0.69899	-0.241194	0.155529	Endothelial protein C receptor OS=Homo sapiens OX=9606 GN=PROCR PE=1 SV=1
P32970	7	CD70	0.845712	0.691765	-0.241761	0.160042	CD70 antigen OS=Homo sapiens OX=9606 GN=CD70 PE=1 SV=2
Q15836	4	VAMP3	0.845103	0.0661517	-0.242801	1.17946	Vesicle-associated membrane protein 3 OS=Homo sapiens OX=9606 GN=VAMP3 PE=1 SV=3
P57088	6	TMEM33	0.84494	0.144806	-0.243079	0.839214	Transmembrane protein 33 OS=Homo sapiens OX=9606 GN=TMEM33 PE=1 SV=2
O00560	7	SDCBP	0.844786	0.0256116	-0.243343	1.59156	Syntenin-1 OS=Homo sapiens OX=9606 GN=SDCBP PE=1 SV=1
O76024	3	WFS1	0.843939	0.779657	-0.24479	0.108097	Wolframin OS=Homo sapiens OX=9606 GN=WFS1 PE=1 SV=2
P24390	4	KDELR1	0.843925	0.206046	-0.244813	0.686035	ER lumen protein-retaining receptor 1 OS=Homo sapiens OX=9606 GN=KDELR1 PE=1 SV=1
Q9NVJ2	3	ARL8B	0.843608	0.0657307	-0.245356	1.18223	ADP-ribosylation factor-like protein 8B OS=Homo sapiens OX=9606 GN=ARL8B PE=1 SV=1
O14657	3	TOR1B	0.843088	0.643752	-0.246245	0.191281	Torsin-1B OS=Homo sapiens OX=9606 GN=TOR1B PE=1 SV=2
P41091	2	EIF2S3	0.842542	0.672213	-0.247179	0.172493	Eukaryotic translation initiation factor 2 subunit 3 OS=Homo sapiens OX=9606 GN=EIF2S3 PE=1 SV=3
Q86WC4	2	OSTM1	0.842171	0.502078	-0.247815	0.299229	Osteopetrosis-associated transmembrane protein 1 OS=Homo sapiens OX=9606 GN=OSTM1 PE=1 SV=1
Q63HQ0	3	AP1AR	0.841476	0.646044	-0.249005	0.189738	AP-1 complex-associated regulatory protein OS=Homo sapiens OX=9606 GN=AP1AR PE=1 SV=1
P54920	7	NAPA	0.839771	0.474233	-0.251933	0.324008	Alpha-soluble NSF attachment protein OS=Homo sapiens OX=9606 GN=NAPA PE=1 SV=3
Q6IQ22	10	RAB12	0.839759	0.000989817	-0.251953	3.00445	Ras-related protein Rab-12 OS=Homo sapiens OX=9606 GN=RAB12 PE=1 SV=3
O00767	3	SCD	0.839027	0.473917	-0.253211	0.324298	Acyl-CoA desaturase OS=Homo sapiens OX=9606 GN=SCD PE=1 SV=2
Q9P035	6	PTPLAD1; HACD3	0.838419	0.384115	-0.254256	0.415539	Very-long-chain (3R)-3-hydroxyacyl-CoA dehydratase 3 OS=Homo sapiens OX=9606 GN=HACD3 PE=1 SV=2
P50897	4	PPT1	0.838134	0.072158	-0.254746	1.14172	Palmitoyl-protein thioesterase 1 OS=Homo sapiens OX=9606 GN=PPT1 PE=1 SV=1
Q9NY12	3	GAR1	0.837632	0.271437	-0.255612	0.566332	H/ACA ribonucleoprotein complex subunit 1 OS=Homo sapiens OX=9606 GN=GAR1 PE=1 SV=1
P17844	7	DDX5	0.837468	0.958149	-0.255894	0.0185671	Probable ATP-dependent RNA helicase DDX5 OS=Homo sapiens OX=9606 GN=DDX5 PE=1 SV=1
O00571	5	DDX3X	0.837124	0.00415606	-0.256487	2.38132	ATP-dependent RNA helicase DDX3X OS=Homo sapiens OX=9606 GN=DDX3X PE=1 SV=3
Q15363	3	TMED2	0.836831	0.681499	-0.256992	0.166535	Transmembrane emp24 domain-containing protein 2 OS=Homo sapiens OX=9606 GN=TMED2 PE=1 SV=1
P08865	9	RPSA	0.836431	0.268329	-0.257681	0.571332	40S ribosomal protein SA OS=Homo sapiens OX=9606 GN=RPSA PE=1 SV=4
Q7Z7H5	6	TMED4	0.835405	0.415881	-0.259453	0.381031	Transmembrane emp24 domain-containing protein 4 OS=Homo sapiens OX=9606 GN=TMED4 PE=1 SV=1
Q6P1A2	2	LPCAT3	0.833584	0.28905	-0.262601	0.539027	Lysophospholipid acyltransferase 5 OS=Homo sapiens OX=9606 GN=LPCAT3 PE=1 SV=1
P52597	2	HNRNPF	0.832102	0.793901	-0.265169	0.100234	Heterogeneous nuclear ribonucleoprotein F OS=Homo sapiens OX=9606 GN=HNRNPF PE=1 SV=3
Q6IAA8	7	LAMTOR1	0.831842	0.314945	-0.265618	0.501766	Ragulator complex protein LAMTOR1 OS=Homo sapiens OX=9606 GN=LAMTOR1 PE=1 SV=2
Q03405	3	PLAUR	0.83163	0.497074	-0.265986	0.303579	Urokinase plasminogen activator surface receptor OS=Homo sapiens OX=9606 GN=PLAUR PE=1 SV=1
Q86Y82	8	STX12	0.831472	0.445281	-0.26626	0.351366	Syntaxin-12 OS=Homo sapiens OX=9606 GN=STX12 PE=1 SV=1
Q08380	10	LGALS3BP	0.831255	0.0365269	-0.266637	1.43739	Galectin-3-binding protein OS=Homo sapiens OX=9606 GN=LGALS3BP PE=1 SV=1
Q9Y6M0	4	PRSS21	0.831094	0.543239	-0.266916	0.265009	Testisin OS=Homo sapiens OX=9606 GN=PRSS21 PE=1 SV=1
Q6ZMB5	2	TMEM184A	0.830794	0.261507	-0.267437	0.582516	Transmembrane protein 184A OS=Homo sapiens OX=9606 GN=TMEM184A PE=1 SV=1
O00754	6	MAN2B1	0.830703	0.309399	-0.267596	0.509481	Lysosomal alpha-mannosidase OS=Homo sapiens OX=9606 GN=MAN2B1 PE=1 SV=3
P83731	3	RPL24	0.829799	0.222957	-0.269167	0.651779	60S ribosomal protein L24 OS=Homo sapiens OX=9606 GN=RPL24 PE=1 SV=1
P84090	3	ERH	0.828568	0.414119	-0.271308	0.382875	Enhancer of rudimentary homolog OS=Homo sapiens OX=9606 GN=ERH PE=1 SV=1
Q15771	4	RAB30	0.828361	0.24612	-0.271669	0.608854	Ras-related protein Rab-30 OS=Homo sapiens OX=9606 GN=RAB30 PE=1 SV=2
Q99653	5	CHP1	0.828019	0.0591666	-0.272264	1.22792	Calcineurin B homologous protein 1 OS=Homo sapiens OX=9606 GN=CHP1 PE=1 SV=3
O94886	2	TMEM63A	0.827986	0.794345	-0.272322	0.0999907	CSC1-like protein 1 OS=Homo sapiens OX=9606 GN=TMEM63A PE=1 SV=3
P55084	7	HADHB	0.827276	0.0932678	-0.273559	1.03027	Trifunctional enzyme subunit beta, mitochondrial OS=Homo sapiens OX=9606 GN=HADHB PE=1 SV=3
P01111	3	NRAS	0.826655	0.672147	-0.274642	0.172535	GTPase NRas OS=Homo sapiens OX=9606 GN=NRAS PE=1 SV=1
Q04941	2	PLP2	0.82595	0.217758	-0.275874	0.662025	Proteolipid protein 2 OS=Homo sapiens OX=9606 GN=PLP2 PE=1 SV=1
Q7Z5G4	3	GOLGA7	0.824315	0.386037	-0.278733	0.413372	Golgin subfamily A member 7 OS=Homo sapiens OX=9606 GN=GOLGA7 PE=1 SV=2
P06865	2	HEXA	0.82421	0.885851	-0.278917	0.0526396	Beta-hexosaminidase subunit alpha OS=Homo sapiens OX=9606 GN=HEXA PE=1 SV=2
Q9BSJ8	36	ESYT1	0.824164	0.457414	-0.278996	0.33969	Extended synaptotagmin-1 OS=Homo sapiens OX=9606 GN=ESYT1 PE=1 SV=1
Q14114	19	LRP8	0.82379	0.0512857	-0.279651	1.29	Low-density lipoprotein receptor-related protein 8 OS=Homo sapiens OX=9606 GN=LRP8 PE=1 SV=4
Q9H8H3	3	METTL7A	0.823743	0.731009	-0.279734	0.136077	Methyltransferase-like protein 7A OS=Homo sapiens OX=9606 GN=METTL7A PE=1 SV=1
Q9HDC9	7	APMAP	0.822508	0.00593799	-0.281899	2.22636	Adipocyte plasma membrane-associated protein OS=Homo sapiens OX=9606 GN=APMAP PE=1 SV=2
Q12931	2	TRAP1	0.822457	0.462942	-0.281988	0.334474	Heat shock protein 75 kDa, mitochondrial OS=Homo sapiens OX=9606 GN=TRAP1 PE=1 SV=3
Q96CS3	6	FAF2	0.82161	0.0886419	-0.283474	1.05236	FAS-associated factor 2 OS=Homo sapiens OX=9606 GN=FAF2 PE=1 SV=2
Q6ZRP7	14	QSOX2	0.82121	0.100777	-0.284177	0.996637	Sulfhydryl oxidase 2 OS=Homo sapiens OX=9606 GN=QSOX2 PE=1 SV=3
P51790	4	CLCN3	0.820675	0.164402	-0.285117	0.784092	H(+)/Cl(-) exchange transporter 3 OS=Homo sapiens OX=9606 GN=CLCN3 PE=1 SV=2
Q9BTU6	24	PI4K2A	0.820092	0.168904	-0.286142	0.772361	Phosphatidylinositol 4-kinase type 2-alpha OS=Homo sapiens OX=9606 GN=PI4K2A PE=1 SV=1
Q16777	3	HIST2H2AC	0.819574	0.978832	-0.287053	0.00929205	Histone H2A type 2-C OS=Homo sapiens OX=9606 GN=H2AC20 PE=1 SV=4
O15440	4	ABCC5	0.819566	0.640125	-0.287068	0.193736	Multidrug resistance-associated protein 5 OS=Homo sapiens OX=9606 GN=ABCC5 PE=1 SV=2
Q8IWB9	13	TEX2	0.81936	0.113744	-0.287431	0.94407	Testis-expressed protein 2 OS=Homo sapiens OX=9606 GN=TEX2 PE=1 SV=2
P09382	8	LGALS1	0.819159	0.052382	-0.287784	1.28082	Galectin-1 OS=Homo sapiens OX=9606 GN=LGALS1 PE=1 SV=2
P15586	8	GNS	0.819011	0.137048	-0.288046	0.863127	N-acetylglucosamine-6-sulfatase OS=Homo sapiens OX=9606 GN=GNS PE=1 SV=3
Q5T9L3	4	WLS	0.819007	0.0436061	-0.288052	1.36045	Protein wntless homolog OS=Homo sapiens OX=9606 GN=WLS PE=1 SV=2
P84243	2	H3F3A; H3F3AP4; H3F3B	0.818936	0.727237	-0.288178	0.138324	Histone H3.3 OS=Homo sapiens OX=9606 GN=H3-3A PE=1 SV=2
P30048	4	PRDX3	0.818705	0.845466	-0.288584	0.0729037	Thioredoxin-dependent peroxide reductase, mitochondrial OS=Homo sapiens OX=9606 GN=PRDX3 PE=1 SV=3
Q9BT40	6	INPP5K	0.818297	0.000723817	-0.289304	3.14037	Inositol polyphosphate 5-phosphatase K OS=Homo sapiens OX=9606 GN=INPP5K PE=1 SV=3
Q9UP95	15	SLC12A4	0.818062	0.038036	-0.289718	1.41981	Solute carrier family 12 member 4 OS=Homo sapiens OX=9606 GN=SLC12A4 PE=1 SV=2
Q30201	4	HFE	0.816622	0.00369468	-0.29226	2.43242	Hereditary hemochromatosis protein OS=Homo sapiens OX=9606 GN=HFE PE=1 SV=1
P21281	4	ATP6V1B2	0.816377	0.976595	-0.292692	0.0102856	V-type proton ATPase subunit B, brain isoform OS=Homo sapiens OX=9606 GN=ATP6V1B2 PE=1 SV=3
Q12959	3	DLG1	0.815736	0.466262	-0.293827	0.33137	Disks large homolog 1 OS=Homo sapiens OX=9606 GN=DLG1 PE=1 SV=2
P32969	4	RPL9	0.815464	0.907743	-0.294307	0.0420369	60S ribosomal protein L9 OS=Homo sapiens OX=9606 GN=RPL9 PE=1 SV=1
Q02809	4	PLOD1	0.815201	0.338478	-0.294772	0.47047	Procollagen-lysine,2-oxoglutarate 5-dioxygenase 1 OS=Homo sapiens OX=9606 GN=PLOD1 PE=1 SV=2
Q5JTV8	2	TOR1AIP1	0.815199	0.164499	-0.294776	0.783838	Torsin-1A-interacting protein 1 OS=Homo sapiens OX=9606 GN=TOR1AIP1 PE=1 SV=2
Q9NRG9	10	AAAS	0.814944	1.79033e-05	-0.295227	4.74707	Aladin OS=Homo sapiens OX=9606 GN=AAAS PE=1 SV=1
Q16778	2	HIST2H2BE	0.814747	0.837307	-0.295577	0.0771151	Histone H2B type 2-E OS=Homo sapiens OX=9606 GN=H2BC21 PE=1 SV=3
Q15043	3	SLC39A14	0.814114	0.440837	-0.296697	0.355722	Metal cation symporter ZIP14 OS=Homo sapiens OX=9606 GN=SLC39A14 PE=1 SV=3
O00231	4	PSMD11	0.81362	0.739916	-0.297573	0.130817	26S proteasome non-ATPase regulatory subunit 11 OS=Homo sapiens OX=9606 GN=PSMD11 PE=1 SV=3
Q9BTV4	6	TMEM43	0.812206	0.526815	-0.300082	0.278341	Transmembrane protein 43 OS=Homo sapiens OX=9606 GN=TMEM43 PE=1 SV=1
Q9HBH5	5	RDH14	0.812122	0.230289	-0.300233	0.637727	Retinol dehydrogenase 14 OS=Homo sapiens OX=9606 GN=RDH14 PE=1 SV=1
O75110	6	ATP9A	0.812033	0.513582	-0.300391	0.28939	Probable phospholipid-transporting ATPase IIA OS=Homo sapiens OX=9606 GN=ATP9A PE=1 SV=3
Q92820	5	GGH	0.810175	0.566045	-0.303694	0.247149	Gamma-glutamyl hydrolase OS=Homo sapiens OX=9606 GN=GGH PE=1 SV=2
Q9Y2Q5	5	LAMTOR2	0.810147	0.653909	-0.303745	0.184483	Ragulator complex protein LAMTOR2 OS=Homo sapiens OX=9606 GN=LAMTOR2 PE=1 SV=1
Q01974	4	ROR2	0.809876	0.51781	-0.304227	0.28583	Tyrosine-protein kinase transmembrane receptor ROR2 OS=Homo sapiens OX=9606 GN=ROR2 PE=1 SV=2
Q15907	2	RAB11B	0.809416	0.00235768	-0.305047	2.62752	Ras-related protein Rab-11B OS=Homo sapiens OX=9606 GN=RAB11B PE=1 SV=4
Q68DH5	6	LMBRD2	0.809289	0.156707	-0.305274	0.804911	G-protein coupled receptor-associated protein LMBRD2 OS=Homo sapiens OX=9606 GN=LMBRD2 PE=1 SV=1
Q9UBF2	3	COPG2	0.80899	0.818205	-0.305807	0.0871379	Coatomer subunit gamma-2 OS=Homo sapiens OX=9606 GN=COPG2 PE=1 SV=1
P61019	6	RAB2A	0.808589	0.0101133	-0.306521	1.99511	Ras-related protein Rab-2A OS=Homo sapiens OX=9606 GN=RAB2A PE=1 SV=1
Q96T51	3	RUFY1	0.808311	0.0112275	-0.307017	1.94972	RUN and FYVE domain-containing protein 1 OS=Homo sapiens OX=9606 GN=RUFY1 PE=1 SV=2
P78371	16	CCT2	0.808273	0.189165	-0.307085	0.723159	T-complex protein 1 subunit beta OS=Homo sapiens OX=9606 GN=CCT2 PE=1 SV=4
Q9BZF1	3	OSBPL8	0.806314	0.943448	-0.310587	0.025282	Oxysterol-binding protein-related protein 8 OS=Homo sapiens OX=9606 GN=OSBPL8 PE=1 SV=3
Q8N163	8	CCAR2; KIAA1967	0.805563	0.119902	-0.31193	0.921172	Cell cycle and apoptosis regulator protein 2 OS=Homo sapiens OX=9606 GN=CCAR2 PE=1 SV=2
Q5SWX8	4	C1orf27; ODR4	0.80548	0.854336	-0.312079	0.0683711	Protein odr-4 homolog OS=Homo sapiens OX=9606 GN=ODR4 PE=1 SV=1
P61026	10	RAB10	0.804851	0.0425414	-0.313206	1.37119	Ras-related protein Rab-10 OS=Homo sapiens OX=9606 GN=RAB10 PE=1 SV=1
P09012	2	SNRPA	0.804254	0.241464	-0.314276	0.617149	U1 small nuclear ribonucleoprotein A OS=Homo sapiens OX=9606 GN=SNRPA PE=1 SV=3
Q9NTJ5	14	SACM1L	0.804141	0.477374	-0.31448	0.321141	Phosphatidylinositol-3-phosphatase SAC1 OS=Homo sapiens OX=9606 GN=SACM1L PE=1 SV=2
Q99832	13	CCT7	0.803672	0.353184	-0.315322	0.451999	T-complex protein 1 subunit eta OS=Homo sapiens OX=9606 GN=CCT7 PE=1 SV=2
Q9NRA2	2	SLC17A5	0.803262	0.417765	-0.316057	0.379068	Sialin OS=Homo sapiens OX=9606 GN=SLC17A5 PE=1 SV=2
Q9BS26	10	ERP44	0.803046	0.377803	-0.316445	0.422734	Endoplasmic reticulum resident protein 44 OS=Homo sapiens OX=9606 GN=ERP44 PE=1 SV=1
P16435	38	POR	0.802693	0.0469839	-0.31708	1.32805	NADPH--cytochrome P450 reductase OS=Homo sapiens OX=9606 GN=POR PE=1 SV=2
Q12913	19	PTPRJ	0.801938	0.0116434	-0.318437	1.93392	Receptor-type tyrosine-protein phosphatase eta OS=Homo sapiens OX=9606 GN=PTPRJ PE=1 SV=3
Q8WU76	4	SCFD2	0.801799	0.916518	-0.318687	0.0378589	Sec1 family domain-containing protein 2 OS=Homo sapiens OX=9606 GN=SCFD2 PE=1 SV=2
P35998	3	PSMC2	0.801573	0.735029	-0.319095	0.133695	26S proteasome regulatory subunit 7 OS=Homo sapiens OX=9606 GN=PSMC2 PE=1 SV=3
Q12906	3	ILF3	0.80153	0.255116	-0.319172	0.593262	Interleukin enhancer-binding factor 3 OS=Homo sapiens OX=9606 GN=ILF3 PE=1 SV=3
O00400	2	SLC33A1	0.800551	0.338675	-0.320935	0.470217	Acetyl-coenzyme A transporter 1 OS=Homo sapiens OX=9606 GN=SLC33A1 PE=1 SV=1
O43242	5	PSMD3	0.800342	0.378893	-0.321311	0.421483	26S proteasome non-ATPase regulatory subunit 3 OS=Homo sapiens OX=9606 GN=PSMD3 PE=1 SV=2
P07711	2	CTSL; CTSL1	0.799728	0.00463624	-0.322419	2.33383	Cathepsin L1 OS=Homo sapiens OX=9606 GN=CTSL PE=1 SV=2
Q86YS6	6	RAB43	0.797981	0.147393	-0.325574	0.831523	Ras-related protein Rab-43 OS=Homo sapiens OX=9606 GN=RAB43 PE=1 SV=1
Q9NRX6	2	TMEM167B	0.797092	0.0483674	-0.327181	1.31545	Protein kish-B OS=Homo sapiens OX=9606 GN=TMEM167B PE=1 SV=1
P11310	5	ACADM	0.796603	0.00276174	-0.328067	2.55882	Medium-chain specific acyl-CoA dehydrogenase, mitochondrial OS=Homo sapiens OX=9606 GN=ACADM PE=1 SV=1
O43861	3	ATP9B	0.796073	0.0267884	-0.329027	1.57205	Probable phospholipid-transporting ATPase IIB OS=Homo sapiens OX=9606 GN=ATP9B PE=2 SV=4
Q8NBP7	6	PCSK9	0.794407	0.0518761	-0.332049	1.28503	Proprotein convertase subtilisin/kexin type 9 OS=Homo sapiens OX=9606 GN=PCSK9 PE=1 SV=3
P11166	5	SLC2A1	0.793831	0.0272919	-0.333096	1.56397	Solute carrier family 2, facilitated glucose transporter member 1 OS=Homo sapiens OX=9606 GN=SLC2A1 PE=1 SV=2
P56134	2	ATP5J2	0.792303	0.730649	-0.335876	0.136291	ATP synthase subunit f, mitochondrial OS=Homo sapiens OX=9606 GN=ATP5MF PE=1 SV=3
O14656	3	TOR1A	0.79126	0.00482075	-0.337776	2.31689	Torsin-1A OS=Homo sapiens OX=9606 GN=TOR1A PE=1 SV=1
O43657	7	TSPAN6	0.790886	0.0604495	-0.338458	1.21861	Tetraspanin-6 OS=Homo sapiens OX=9606 GN=TSPAN6 PE=1 SV=1
Q9UBS4	3	DNAJB11	0.789687	0.591662	-0.340647	0.227926	DnaJ homolog subfamily B member 11 OS=Homo sapiens OX=9606 GN=DNAJB11 PE=1 SV=1
P48960	14	CD97; ADGRE5	0.789632	0.0123883	-0.340747	1.90699	Adhesion G protein-coupled receptor E5 OS=Homo sapiens OX=9606 GN=ADGRE5 PE=1 SV=4
Q13636	4	RAB31	0.788684	0.559191	-0.342481	0.252439	Ras-related protein Rab-31 OS=Homo sapiens OX=9606 GN=RAB31 PE=1 SV=1
Q9NRL3	2	STRN4	0.787566	0.166581	-0.344527	0.778375	Striatin-4 OS=Homo sapiens OX=9606 GN=STRN4 PE=1 SV=2
A4D1U4	3	KIAA1147	0.786745	0.895665	-0.346032	0.0478544	DENN domain-containing protein 11 OS=Homo sapiens OX=9606 GN=DENND11 PE=1 SV=1
Q2TAA5	2	ALG11	0.785181	0.0116951	-0.348903	1.932	GDP-Man:Man(3)GlcNAc(2)-PP-Dol alpha-1,2-mannosyltransferase OS=Homo sapiens OX=9606 GN=ALG11 PE=1 SV=2
Q9BZG1	5	RAB34	0.785157	0.0216837	-0.348947	1.66387	Ras-related protein Rab-34 OS=Homo sapiens OX=9606 GN=RAB34 PE=1 SV=1
P07602	19	PSAP	0.785066	0.0155535	-0.349115	1.80817	Prosaposin OS=Homo sapiens OX=9606 GN=PSAP PE=1 SV=2
Q15738	8	NSDHL	0.783916	0.286394	-0.351229	0.543036	Sterol-4-alpha-carboxylate 3-dehydrogenase, decarboxylating OS=Homo sapiens OX=9606 GN=NSDHL PE=1 SV=2
Q15758	10	SLC1A5	0.78314	0.946547	-0.352657	0.0238577	Neutral amino acid transporter B(0) OS=Homo sapiens OX=9606 GN=SLC1A5 PE=1 SV=2
Q8NF37	5	LPCAT1	0.781968	0.720955	-0.354819	0.142092	Lysophosphatidylcholine acyltransferase 1 OS=Homo sapiens OX=9606 GN=LPCAT1 PE=1 SV=2
Q9Y487	14	ATP6V0A2	0.781814	0.344527	-0.355102	0.462777	V-type proton ATPase 116 kDa subunit a2 OS=Homo sapiens OX=9606 GN=ATP6V0A2 PE=1 SV=2
O60637	2	TSPAN3	0.781518	0.631517	-0.355649	0.199615	Tetraspanin-3 OS=Homo sapiens OX=9606 GN=TSPAN3 PE=2 SV=1
Q15599	7	SLC9A3R2	0.781115	0.0701762	-0.356394	1.15381	Na(+)/H(+) exchange regulatory cofactor NHE-RF2 OS=Homo sapiens OX=9606 GN=SLC9A3R2 PE=1 SV=2
Q93050	12	ATP6V0A1	0.780499	0.161147	-0.357531	0.792779	V-type proton ATPase 116 kDa subunit a1 OS=Homo sapiens OX=9606 GN=ATP6V0A1 PE=1 SV=3
Q8NG11	3	TSPAN14	0.780075	0.251716	-0.358315	0.599089	Tetraspanin-14 OS=Homo sapiens OX=9606 GN=TSPAN14 PE=1 SV=1
Q9Y3E5	3	PTRH2	0.778665	0.931121	-0.360926	0.0309937	Peptidyl-tRNA hydrolase 2, mitochondrial OS=Homo sapiens OX=9606 GN=PTRH2 PE=1 SV=1
Q7Z7N9	2	TMEM179B	0.778402	0.0693192	-0.361413	1.15915	Transmembrane protein 179B OS=Homo sapiens OX=9606 GN=TMEM179B PE=1 SV=1
Q92544	10	TM9SF4	0.777075	0.197265	-0.363874	0.704949	Transmembrane 9 superfamily member 4 OS=Homo sapiens OX=9606 GN=TM9SF4 PE=1 SV=2
P43007	4	SLC1A4	0.774184	0.161094	-0.369252	0.792922	Neutral amino acid transporter A OS=Homo sapiens OX=9606 GN=SLC1A4 PE=1 SV=1
P20339	5	RAB5A	0.774102	0.0951338	-0.369405	1.02167	Ras-related protein Rab-5A OS=Homo sapiens OX=9606 GN=RAB5A PE=1 SV=2
P50990	20	CCT8	0.772558	0.480406	-0.372285	0.318391	T-complex protein 1 subunit theta OS=Homo sapiens OX=9606 GN=CCT8 PE=1 SV=4
P60903	2	S100A10	0.772375	0.914024	-0.372627	0.0390422	Protein S100-A10 OS=Homo sapiens OX=9606 GN=S100A10 PE=1 SV=2
P63027	4	VAMP2	0.76989	0.272582	-0.377276	0.564503	Vesicle-associated membrane protein 2 OS=Homo sapiens OX=9606 GN=VAMP2 PE=1 SV=3
Q9UIQ6	23	LNPEP	0.769724	0.0259328	-0.377587	1.58615	Leucyl-cystinyl aminopeptidase OS=Homo sapiens OX=9606 GN=LNPEP PE=1 SV=3
Q9Y289	4	SLC5A6	0.769481	0.162707	-0.378043	0.788593	Sodium-dependent multivitamin transporter OS=Homo sapiens OX=9606 GN=SLC5A6 PE=2 SV=2
Q9NP58	8	ABCB6	0.768702	0.59667	-0.379503	0.224266	ATP-binding cassette sub-family B member 6, mitochondrial OS=Homo sapiens OX=9606 GN=ABCB6 PE=1 SV=1
Q5HYI8	4	RABL3	0.768675	0.00899864	-0.379554	2.04582	Rab-like protein 3 OS=Homo sapiens OX=9606 GN=RABL3 PE=1 SV=1
P62854	3	RPS26; LOC101929876; RPS26P25	0.768496	0.149528	-0.37989	0.825278	40S ribosomal protein S26 OS=Homo sapiens OX=9606 GN=RPS26 PE=1 SV=3
Q9Y3A6	2	TMED5	0.768073	0.6143	-0.380685	0.211619	Transmembrane emp24 domain-containing protein 5 OS=Homo sapiens OX=9606 GN=TMED5 PE=1 SV=1
Q16739	3	UGCG	0.763977	0.307588	-0.388399	0.512031	Ceramide glucosyltransferase OS=Homo sapiens OX=9606 GN=UGCG PE=1 SV=1
Q9NQC3	13	RTN4	0.76382	0.709906	-0.388696	0.148799	Reticulon-4 OS=Homo sapiens OX=9606 GN=RTN4 PE=1 SV=2
P02786	42	TFRC	0.762493	0.0357865	-0.391205	1.44628	Transferrin receptor protein 1 OS=Homo sapiens OX=9606 GN=TFRC PE=1 SV=2
Q99536	12	VAT1	0.760788	0.0393443	-0.394433	1.40512	Synaptic vesicle membrane protein VAT-1 homolog OS=Homo sapiens OX=9606 GN=VAT1 PE=1 SV=2
Q5BJH7	2	YIF1B	0.758935	0.0127092	-0.397953	1.89588	Protein YIF1B OS=Homo sapiens OX=9606 GN=YIF1B PE=1 SV=1
Q8WUM9	3	SLC20A1	0.757526	0.350141	-0.400632	0.455757	Sodium-dependent phosphate transporter 1 OS=Homo sapiens OX=9606 GN=SLC20A1 PE=1 SV=1
Q15165	3		0.756342	0.0170425	-0.40289	1.76847	Serum paraoxonase/arylesterase 2 OS=Homo sapiens OX=9606 GN=PON2 PE=1 SV=4
P11021	26	HSPA5	0.753737	0.00499338	-0.407866	2.30161	Endoplasmic reticulum chaperone BiP OS=Homo sapiens OX=9606 GN=HSPA5 PE=1 SV=2
Q08357	2	SLC20A2	0.753671	0.0839085	-0.407994	1.07619	Sodium-dependent phosphate transporter 2 OS=Homo sapiens OX=9606 GN=SLC20A2 PE=1 SV=1
Q96QD8	6	SLC38A2	0.753641	0.144416	-0.408051	0.840384	Sodium-coupled neutral amino acid transporter 2 OS=Homo sapiens OX=9606 GN=SLC38A2 PE=1 SV=2
O60884	2	DNAJA2	0.752922	0.3538	-0.409428	0.451242	DnaJ homolog subfamily A member 2 OS=Homo sapiens OX=9606 GN=DNAJA2 PE=1 SV=1
P50991	18	CCT4	0.75269	0.272135	-0.409871	0.565215	T-complex protein 1 subunit delta OS=Homo sapiens OX=9606 GN=CCT4 PE=1 SV=4
Q4KMQ2	4	ANO6	0.752336	0.799317	-0.410551	0.0972809	Anoctamin-6 OS=Homo sapiens OX=9606 GN=ANO6 PE=1 SV=2
Q8IXU6	3	SLC35F2	0.75083	0.340099	-0.413442	0.468395	Solute carrier family 35 member F2 OS=Homo sapiens OX=9606 GN=SLC35F2 PE=1 SV=1
Q9BZC7	2		0.750464	0.446008	-0.414145	0.350658	ATP-binding cassette sub-family A member 2 OS=Homo sapiens OX=9606 GN=ABCA2 PE=1 SV=4
Q8IWB1	2	ITPRIP	0.750446	0.628767	-0.41418	0.20151	Inositol 1,4,5-trisphosphate receptor-interacting protein OS=Homo sapiens OX=9606 GN=ITPRIP PE=1 SV=1
Q9Y548	4	YIPF1	0.74904	0.219312	-0.416885	0.658938	Protein YIPF1 OS=Homo sapiens OX=9606 GN=YIPF1 PE=1 SV=1
Q8NC51	4	SERBP1	0.748881	0.47852	-0.417191	0.3201	Plasminogen activator inhibitor 1 RNA-binding protein OS=Homo sapiens OX=9606 GN=SERBP1 PE=1 SV=2
Q96AG4	7	LRRC59	0.74855	0.0281821	-0.417829	1.55003	Leucine-rich repeat-containing protein 59 OS=Homo sapiens OX=9606 GN=LRRC59 PE=1 SV=1
Q9Y6M7	7	SLC4A7	0.748269	0.992829	-0.418372	0.00312562	Sodium bicarbonate cotransporter 3 OS=Homo sapiens OX=9606 GN=SLC4A7 PE=1 SV=2
P78527	22	PRKDC	0.748002	0.00489831	-0.418887	2.30995	DNA-dependent protein kinase catalytic subunit OS=Homo sapiens OX=9606 GN=PRKDC PE=1 SV=3
P10301	4	RRAS	0.747959	0.864842	-0.418969	0.0630635	Ras-related protein R-Ras OS=Homo sapiens OX=9606 GN=RRAS PE=1 SV=1
P61009	2	SPCS3	0.745858	0.507473	-0.423026	0.294587	Signal peptidase complex subunit 3 OS=Homo sapiens OX=9606 GN=SPCS3 PE=1 SV=1
Q9Y3B3	8	TMED7; TMED7-TICAM2	0.745348	0.408921	-0.424013	0.38836	Transmembrane emp24 domain-containing protein 7 OS=Homo sapiens OX=9606 GN=TMED7 PE=1 SV=2
O43760	6	SYNGR2	0.744698	0.0161431	-0.425272	1.79201	Synaptogyrin-2 OS=Homo sapiens OX=9606 GN=SYNGR2 PE=1 SV=1
O14495	4	PPAP2B; PLPP3	0.74462	0.000280269	-0.425423	3.55243	Phospholipid phosphatase 3 OS=Homo sapiens OX=9606 GN=PLPP3 PE=1 SV=1
Q9Y678	6	COPG1	0.744126	0.26824	-0.42638	0.571476	Coatomer subunit gamma-1 OS=Homo sapiens OX=9606 GN=COPG1 PE=1 SV=1
Q12905	3	ILF2	0.743977	0.164744	-0.426669	0.78319	Interleukin enhancer-binding factor 2 OS=Homo sapiens OX=9606 GN=ILF2 PE=1 SV=2
P61421	12	ATP6V0D1	0.741044	0.394479	-0.432368	0.403977	V-type proton ATPase subunit d 1 OS=Homo sapiens OX=9606 GN=ATP6V0D1 PE=1 SV=1
Q9HCN8	2	SDF2L1	0.740203	0.00960706	-0.434007	2.01741	Stromal cell-derived factor 2-like protein 1 OS=Homo sapiens OX=9606 GN=SDF2L1 PE=1 SV=2
P07910	10	HNRNPC	0.74018	0.322851	-0.434052	0.490998	Heterogeneous nuclear ribonucleoproteins C1/C2 OS=Homo sapiens OX=9606 GN=HNRNPC PE=1 SV=4
P50402	7	EMD	0.740177	0.12774	-0.434059	0.893672	Emerin OS=Homo sapiens OX=9606 GN=EMD PE=1 SV=1
P39019	6	RPS19	0.738566	0.938304	-0.437201	0.0276566	40S ribosomal protein S19 OS=Homo sapiens OX=9606 GN=RPS19 PE=1 SV=2
Q9Y251	5	HPSE	0.738503	0.0521874	-0.437323	1.28243	Heparanase OS=Homo sapiens OX=9606 GN=HPSE PE=1 SV=2
O14880	2	MGST3	0.737003	0.550455	-0.440258	0.259278	Microsomal glutathione S-transferase 3 OS=Homo sapiens OX=9606 GN=MGST3 PE=1 SV=1
P22087	4	FBL	0.736373	0.0205489	-0.441492	1.68721	rRNA 2'-O-methyltransferase fibrillarin OS=Homo sapiens OX=9606 GN=FBL PE=1 SV=2
Q8WVM8	8	SCFD1	0.736029	0.5637	-0.442166	0.248952	Sec1 family domain-containing protein 1 OS=Homo sapiens OX=9606 GN=SCFD1 PE=1 SV=4
A1L0T0	10	ILVBL	0.735712	0.0941119	-0.442786	1.02636	2-hydroxyacyl-CoA lyase 2 OS=Homo sapiens OX=9606 GN=ILVBL PE=1 SV=2
O95816	7	BAG2	0.734836	0.0962453	-0.444506	1.01662	BAG family molecular chaperone regulator 2 OS=Homo sapiens OX=9606 GN=BAG2 PE=1 SV=1
Q96BM9	3	ARL8A	0.733824	0.00178951	-0.446494	2.74727	ADP-ribosylation factor-like protein 8A OS=Homo sapiens OX=9606 GN=ARL8A PE=1 SV=1
P17987	18	TCP1	0.733552	0.285679	-0.447029	0.544122	T-complex protein 1 subunit alpha OS=Homo sapiens OX=9606 GN=TCP1 PE=1 SV=1
Q9UL25	9	RAB21	0.73115	0.935589	-0.451761	0.0289147	Ras-related protein Rab-21 OS=Homo sapiens OX=9606 GN=RAB21 PE=1 SV=3
Q9Y2G3	7	ATP11B	0.730404	0.569628	-0.453234	0.244409	Probable phospholipid-transporting ATPase IF OS=Homo sapiens OX=9606 GN=ATP11B PE=1 SV=2
P62241	7	RPS8	0.729753	0.0228898	-0.454521	1.64036	40S ribosomal protein S8 OS=Homo sapiens OX=9606 GN=RPS8 PE=1 SV=2
Q9UHL4	2	DPP7	0.728752	0.0702368	-0.456501	1.15344	Dipeptidyl peptidase 2 OS=Homo sapiens OX=9606 GN=DPP7 PE=1 SV=3
P14678	2	SNRPB	0.727879	0.0442063	-0.458229	1.35452	Small nuclear ribonucleoprotein-associated proteins B and B' OS=Homo sapiens OX=9606 GN=SNRPB PE=1 SV=2
Q9BY67	2	CADM1	0.727413	0.703418	-0.459154	0.152786	Cell adhesion molecule 1 OS=Homo sapiens OX=9606 GN=CADM1 PE=1 SV=2
P53992	2	SEC24C	0.72716	0.0261889	-0.459655	1.58188	Protein transport protein Sec24C OS=Homo sapiens OX=9606 GN=SEC24C PE=1 SV=3
P04439	2	HLA-A	0.727009	0.927841	-0.459956	0.0325264	HLA class I histocompatibility antigen, A alpha chain OS=Homo sapiens OX=9606 GN=HLA-A PE=1 SV=2
P62820	8	RAB1A	0.725696	0.0216651	-0.462563	1.66424	Ras-related protein Rab-1A OS=Homo sapiens OX=9606 GN=RAB1A PE=1 SV=3
Q16629	4	SRSF7	0.72451	0.262436	-0.464922	0.580977	Serine/arginine-rich splicing factor 7 OS=Homo sapiens OX=9606 GN=SRSF7 PE=1 SV=1
Q13641	4	TPBG	0.723828	0.0306899	-0.466281	1.513	Trophoblast glycoprotein OS=Homo sapiens OX=9606 GN=TPBG PE=1 SV=1
P08133	15	ANXA6	0.722998	0.91216	-0.467936	0.0399292	Annexin A6 OS=Homo sapiens OX=9606 GN=ANXA6 PE=1 SV=3
Q5VST6	5	ABHD17B; FAM108B1	0.72217	0.37632	-0.46959	0.424443	Alpha/beta hydrolase domain-containing protein 17B OS=Homo sapiens OX=9606 GN=ABHD17B PE=1 SV=1
Q969X5	8	ERGIC1	0.719479	0.00140959	-0.474976	2.85091	Endoplasmic reticulum-Golgi intermediate compartment protein 1 OS=Homo sapiens OX=9606 GN=ERGIC1 PE=1 SV=1
Q9NX57	5	RAB20	0.719311	0.0226038	-0.475311	1.64582	Ras-related protein Rab-20 OS=Homo sapiens OX=9606 GN=RAB20 PE=1 SV=1
P68371	3	TUBB4B	0.718702	0.000587345	-0.476535	3.23111	Tubulin beta-4B chain OS=Homo sapiens OX=9606 GN=TUBB4B PE=1 SV=1
P51149	17	RAB7A	0.717602	0.0490849	-0.478743	1.30905	Ras-related protein Rab-7a OS=Homo sapiens OX=9606 GN=RAB7A PE=1 SV=1
P42892	13	ECE1	0.717444	0.0507707	-0.479062	1.29439	Endothelin-converting enzyme 1 OS=Homo sapiens OX=9606 GN=ECE1 PE=1 SV=2
P49810	3	PSEN2	0.716965	0.43099	-0.480025	0.365533	Presenilin-2 OS=Homo sapiens OX=9606 GN=PSEN2 PE=1 SV=1
Q8NEN9	5	PDZD8	0.715187	0.000535724	-0.483608	3.27106	PDZ domain-containing protein 8 OS=Homo sapiens OX=9606 GN=PDZD8 PE=1 SV=1
Q8WVQ1	12	CANT1	0.715173	0.363665	-0.483635	0.439299	Soluble calcium-activated nucleotidase 1 OS=Homo sapiens OX=9606 GN=CANT1 PE=1 SV=1
Q9NYT0	2	PLEK2	0.714136	0.311591	-0.48573	0.506415	Pleckstrin-2 OS=Homo sapiens OX=9606 GN=PLEK2 PE=1 SV=1
P02545	11	LMNA	0.713933	0.0438233	-0.48614	1.35829	Prelamin-A/C OS=Homo sapiens OX=9606 GN=LMNA PE=1 SV=1
Q8IW92	5	GLB1L2	0.713907	0.642734	-0.486193	0.191968	Beta-galactosidase-1-like protein 2 OS=Homo sapiens OX=9606 GN=GLB1L2 PE=1 SV=1
O15126	7	SCAMP1	0.711603	0.0481143	-0.490856	1.31773	Secretory carrier-associated membrane protein 1 OS=Homo sapiens OX=9606 GN=SCAMP1 PE=1 SV=2
O60487	2	MPZL2	0.711251	0.238808	-0.49157	0.621951	Myelin protein zero-like protein 2 OS=Homo sapiens OX=9606 GN=MPZL2 PE=1 SV=1
Q13765	2	NACA	0.710964	0.780653	-0.492152	0.107542	Nascent polypeptide-associated complex subunit alpha OS=Homo sapiens OX=9606 GN=NACA PE=1 SV=1
Q969Z4	2	RELT	0.710329	0.0426686	-0.49344	1.36989	Tumor necrosis factor receptor superfamily member 19L OS=Homo sapiens OX=9606 GN=RELT PE=1 SV=1
P48444	10	ARCN1	0.710119	0.252603	-0.493867	0.597562	Coatomer subunit delta OS=Homo sapiens OX=9606 GN=ARCN1 PE=1 SV=1
O94919	12	ENDOD1	0.70985	0.000614478	-0.494413	3.21149	Endonuclease domain-containing 1 protein OS=Homo sapiens OX=9606 GN=ENDOD1 PE=1 SV=2
O43399	16	TPD52L2	0.708761	0.063765	-0.496629	1.19542	Tumor protein D54 OS=Homo sapiens OX=9606 GN=TPD52L2 PE=1 SV=2
P31943	4	HNRNPH1	0.708484	0.109063	-0.497193	0.962324	Heterogeneous nuclear ribonucleoprotein H OS=Homo sapiens OX=9606 GN=HNRNPH1 PE=1 SV=4
Q8TCT9	2	HM13	0.707742	0.415726	-0.498704	0.381193	Minor histocompatibility antigen H13 OS=Homo sapiens OX=9606 GN=HM13 PE=1 SV=1
P48556	2	PSMD8	0.706738	0.0504001	-0.500752	1.29757	26S proteasome non-ATPase regulatory subunit 8 OS=Homo sapiens OX=9606 GN=PSMD8 PE=1 SV=2
Q8TED1	6	GPX8	0.706185	0.00223142	-0.501882	2.65142	Probable glutathione peroxidase 8 OS=Homo sapiens OX=9606 GN=GPX8 PE=1 SV=2
Q13148	5	TARDBP	0.705548	0.809998	-0.503184	0.0915161	TAR DNA-binding protein 43 OS=Homo sapiens OX=9606 GN=TARDBP PE=1 SV=1
Q8NBN3	7	TMEM87A	0.704487	0.0386391	-0.505356	1.41297	Transmembrane protein 87A OS=Homo sapiens OX=9606 GN=TMEM87A PE=1 SV=3
P31689	4	DNAJA1	0.704359	0.0222206	-0.505617	1.65324	DnaJ homolog subfamily A member 1 OS=Homo sapiens OX=9606 GN=DNAJA1 PE=1 SV=2
O14662	9	STX16	0.703864	0.324531	-0.506631	0.488743	Syntaxin-16 OS=Homo sapiens OX=9606 GN=STX16 PE=1 SV=3
P13010	8	XRCC5	0.703834	0.0298197	-0.506694	1.5255	X-ray repair cross-complementing protein 5 OS=Homo sapiens OX=9606 GN=XRCC5 PE=1 SV=3
P53396	2	ACLY	0.702326	0.164749	-0.509786	0.783176	ATP-citrate synthase OS=Homo sapiens OX=9606 GN=ACLY PE=1 SV=3
P39023	7	RPL3	0.701435	0.371317	-0.511619	0.430256	60S ribosomal protein L3 OS=Homo sapiens OX=9606 GN=RPL3 PE=1 SV=2
P33121	5	ACSL1	0.698924	0.0192654	-0.516792	1.71522	Long-chain-fatty-acid--CoA ligase 1 OS=Homo sapiens OX=9606 GN=ACSL1 PE=1 SV=1
Q6RW13	4	AGTRAP	0.69857	0.0231211	-0.517524	1.63599	Type-1 angiotensin II receptor-associated protein OS=Homo sapiens OX=9606 GN=AGTRAP PE=1 SV=1
O95159	2	ZFPL1	0.697849	0.0771604	-0.519013	1.11261	Zinc finger protein-like 1 OS=Homo sapiens OX=9606 GN=ZFPL1 PE=1 SV=2
Q9BRY0	2	SLC39A3	0.697706	0.0113051	-0.519309	1.94673	Zinc transporter ZIP3 OS=Homo sapiens OX=9606 GN=SLC39A3 PE=1 SV=2
P50454	10	SERPINH1	0.696797	0.00397557	-0.521189	2.4006	Serpin H1 OS=Homo sapiens OX=9606 GN=SERPINH1 PE=1 SV=2
P61020	3	RAB5B	0.692316	0.349866	-0.530498	0.456098	Ras-related protein Rab-5B OS=Homo sapiens OX=9606 GN=RAB5B PE=1 SV=1
P48643	17	CCT5	0.690906	0.505635	-0.533438	0.296163	T-complex protein 1 subunit epsilon OS=Homo sapiens OX=9606 GN=CCT5 PE=1 SV=1
Q9Y230	5	RUVBL2	0.690904	0.0669307	-0.533443	1.17437	RuvB-like 2 OS=Homo sapiens OX=9606 GN=RUVBL2 PE=1 SV=3
P36897	6	TGFBR1	0.688651	0.00604716	-0.538156	2.21845	TGF-beta receptor type-1 OS=Homo sapiens OX=9606 GN=TGFBR1 PE=1 SV=1
P19338	12	NCL	0.687271	0.0242525	-0.541049	1.61524	Nucleolin OS=Homo sapiens OX=9606 GN=NCL PE=1 SV=3
O14828	11	SCAMP3	0.685331	0.0266323	-0.545127	1.57459	Secretory carrier-associated membrane protein 3 OS=Homo sapiens OX=9606 GN=SCAMP3 PE=1 SV=3
P07686	11	HEXB	0.68431	0.0839166	-0.547278	1.07615	Beta-hexosaminidase subunit beta OS=Homo sapiens OX=9606 GN=HEXB PE=1 SV=3
Q8NC44	6	FAM134A; RETREG2	0.683211	0.0288171	-0.549597	1.54035	Reticulophagy regulator 2 OS=Homo sapiens OX=9606 GN=RETREG2 PE=1 SV=3
Q9Y3D7	2	PAM16	0.682945	0.546508	-0.550159	0.262403	Mitochondrial import inner membrane translocase subunit TIM16 OS=Homo sapiens OX=9606 GN=PAM16 PE=1 SV=2
Q96QK1	5	VPS35	0.680209	0.0101227	-0.55595	1.9947	Vacuolar protein sorting-associated protein 35 OS=Homo sapiens OX=9606 GN=VPS35 PE=1 SV=2
Q8N183	5	NDUFAF2	0.67659	0.000895861	-0.563646	3.04776	NADH dehydrogenase [ubiquinone] 1 alpha subcomplex assembly factor 2 OS=Homo sapiens OX=9606 GN=NDUFAF2 PE=1 SV=1
P13639	17	EEF2	0.676105	0.0265677	-0.564681	1.57565	Elongation factor 2 OS=Homo sapiens OX=9606 GN=EEF2 PE=1 SV=4
Q13530	4	SERINC3	0.675361	0.0681068	-0.56627	1.16681	Serine incorporator 3 OS=Homo sapiens OX=9606 GN=SERINC3 PE=2 SV=2
P06280	3	GLA	0.674867	0.280668	-0.567325	0.551807	Alpha-galactosidase A OS=Homo sapiens OX=9606 GN=GLA PE=1 SV=1
P13647	15	KRT5	0.6733	0.339899	-0.570678	0.468651	Keratin, type II cytoskeletal 5 OS=Homo sapiens OX=9606 GN=KRT5 PE=1 SV=3
O95721	7	SNAP29	0.67248	0.0225325	-0.572436	1.64719	Synaptosomal-associated protein 29 OS=Homo sapiens OX=9606 GN=SNAP29 PE=1 SV=1
O75436	2	VPS26A	0.671483	0.00563051	-0.574577	2.24945	Vacuolar protein sorting-associated protein 26A OS=Homo sapiens OX=9606 GN=VPS26A PE=1 SV=2
Q9H0T7	2	RAB17	0.667222	0.3349	-0.583762	0.475085	Ras-related protein Rab-17 OS=Homo sapiens OX=9606 GN=RAB17 PE=1 SV=2
Q9BUN8	3	DERL1	0.6649	0.317781	-0.588791	0.497872	Derlin-1 OS=Homo sapiens OX=9606 GN=DERL1 PE=1 SV=1
P49327	18	FASN	0.664239	0.0456635	-0.590225	1.34043	Fatty acid synthase OS=Homo sapiens OX=9606 GN=FASN PE=1 SV=3
Q9Y2E8	2	SLC9A8	0.663957	0.00407208	-0.590837	2.39018	Sodium/hydrogen exchanger 8 OS=Homo sapiens OX=9606 GN=SLC9A8 PE=1 SV=4
O15155	4	BET1	0.663933	0.0276279	-0.59089	1.55865	BET1 homolog OS=Homo sapiens OX=9606 GN=BET1 PE=1 SV=1
P40227	15	CCT6A	0.661721	0.266132	-0.595705	0.574902	T-complex protein 1 subunit zeta OS=Homo sapiens OX=9606 GN=CCT6A PE=1 SV=3
Q9Y262	4	EIF3L	0.661423	0.542709	-0.596354	0.265433	Eukaryotic translation initiation factor 3 subunit L OS=Homo sapiens OX=9606 GN=EIF3L PE=1 SV=1
P49755	9	TMED10	0.660893	0.746137	-0.597512	0.127181	Transmembrane emp24 domain-containing protein 10 OS=Homo sapiens OX=9606 GN=TMED10 PE=1 SV=2
Q6NXT4	3	SLC30A6	0.660602	0.820838	-0.598146	0.0857425	Zinc transporter 6 OS=Homo sapiens OX=9606 GN=SLC30A6 PE=1 SV=2
Q16563	4	SYPL1	0.659094	0.00180212	-0.601444	2.74422	Synaptophysin-like protein 1 OS=Homo sapiens OX=9606 GN=SYPL1 PE=1 SV=1
P12956	12	XRCC6	0.658933	0.00130552	-0.601796	2.88422	X-ray repair cross-complementing protein 6 OS=Homo sapiens OX=9606 GN=XRCC6 PE=1 SV=2
P41273	4	TNFSF9	0.65739	0.164906	-0.605179	0.782763	Tumor necrosis factor ligand superfamily member 9 OS=Homo sapiens OX=9606 GN=TNFSF9 PE=1 SV=1
Q8WWB7	2	C1orf85; GLMP	0.654306	0.181787	-0.611963	0.740436	Glycosylated lysosomal membrane protein OS=Homo sapiens OX=9606 GN=GLMP PE=1 SV=1
Q15904	7	ATP6AP1	0.654243	0.00477122	-0.612101	2.32137	V-type proton ATPase subunit S1 OS=Homo sapiens OX=9606 GN=ATP6AP1 PE=1 SV=2
Q12893	3	TMEM115	0.654165	0.384545	-0.612274	0.415053	Transmembrane protein 115 OS=Homo sapiens OX=9606 GN=TMEM115 PE=1 SV=1
Q969L2	2	MAL2	0.653492	0.0524802	-0.61376	1.28	Protein MAL2 OS=Homo sapiens OX=9606 GN=MAL2 PE=1 SV=1
P10619	5	CTSA	0.652838	0.0949136	-0.615204	1.02267	Lysosomal protective protein OS=Homo sapiens OX=9606 GN=CTSA PE=1 SV=2
P49184	5	DNASE1L1	0.651497	0.141929	-0.618169	0.84793	Deoxyribonuclease-1-like 1 OS=Homo sapiens OX=9606 GN=DNASE1L1 PE=1 SV=1
P55327	10	TPD52	0.648226	0.166807	-0.62543	0.777786	Tumor protein D52 OS=Homo sapiens OX=9606 GN=TPD52 PE=1 SV=2
Q96KA5	3	CLPTM1L	0.647609	0.228985	-0.626805	0.640194	Cleft lip and palate transmembrane protein 1-like protein OS=Homo sapiens OX=9606 GN=CLPTM1L PE=1 SV=1
Q92542	3	NCSTN	0.647148	0.177071	-0.627832	0.751851	Nicastrin OS=Homo sapiens OX=9606 GN=NCSTN PE=1 SV=2
O14579	2	COPE	0.64644	0.155409	-0.629412	0.808524	Coatomer subunit epsilon OS=Homo sapiens OX=9606 GN=COPE PE=1 SV=3
Q9C0D9	2	EPT1; SELENOI	0.642058	0.21441	-0.639224	0.668755	Ethanolaminephosphotransferase 1 OS=Homo sapiens OX=9606 GN=SELENOI PE=1 SV=3
Q15084	10	PDIA6	0.641874	0.119446	-0.639637	0.922828	Protein disulfide-isomerase A6 OS=Homo sapiens OX=9606 GN=PDIA6 PE=1 SV=1
Q9UGV2	2	NDRG3	0.641679	0.0124876	-0.640076	1.90352	Protein NDRG3 OS=Homo sapiens OX=9606 GN=NDRG3 PE=1 SV=2
P61106	16	RAB14	0.640533	0.00145123	-0.642655	2.83826	Ras-related protein Rab-14 OS=Homo sapiens OX=9606 GN=RAB14 PE=1 SV=4
Q96HR9	3	REEP6	0.638158	0.0119039	-0.648015	1.92431	Receptor expression-enhancing protein 6 OS=Homo sapiens OX=9606 GN=REEP6 PE=1 SV=2
Q7Z4F1	3	LRP10	0.638086	0.0498728	-0.648178	1.30214	Low-density lipoprotein receptor-related protein 10 OS=Homo sapiens OX=9606 GN=LRP10 PE=1 SV=2
P20338	3	RAB4A	0.635855	0.431377	-0.653231	0.365143	Ras-related protein Rab-4A OS=Homo sapiens OX=9606 GN=RAB4A PE=1 SV=3
O43837	3	IDH3B	0.634523	0.00453559	-0.656256	2.34337	Isocitrate dehydrogenase [NAD] subunit beta, mitochondrial OS=Homo sapiens OX=9606 GN=IDH3B PE=1 SV=2
Q14318	4	FKBP8	0.630201	0.0481712	-0.666117	1.31721	Peptidyl-prolyl cis-trans isomerase FKBP8 OS=Homo sapiens OX=9606 GN=FKBP8 PE=1 SV=2
P60033	3	CD81	0.626921	0.562335	-0.673644	0.250005	CD81 antigen OS=Homo sapiens OX=9606 GN=CD81 PE=1 SV=1
O43390	4	HNRNPR	0.625626	0.0430593	-0.676627	1.36593	Heterogeneous nuclear ribonucleoprotein R OS=Homo sapiens OX=9606 GN=HNRNPR PE=1 SV=1
P49281	2	SLC11A2	0.623981	0.427557	-0.680425	0.369006	Natural resistance-associated macrophage protein 2 OS=Homo sapiens OX=9606 GN=SLC11A2 PE=1 SV=2
Q7Z3C6	18	ATG9A	0.623176	0.0044952	-0.682289	2.34725	Autophagy-related protein 9A OS=Homo sapiens OX=9606 GN=ATG9A PE=1 SV=3
Q9H4A6	3	GOLPH3	0.621598	0.00584198	-0.685947	2.23344	Golgi phosphoprotein 3 OS=Homo sapiens OX=9606 GN=GOLPH3 PE=1 SV=1
Q9BXB5	2	OSBPL10	0.621329	0.386656	-0.686571	0.412676	Oxysterol-binding protein-related protein 10 OS=Homo sapiens OX=9606 GN=OSBPL10 PE=1 SV=2
Q9Y371	2	SH3GLB1	0.618689	0.777159	-0.692714	0.10949	Endophilin-B1 OS=Homo sapiens OX=9606 GN=SH3GLB1 PE=1 SV=1
P08621	3	SNRNP70	0.617864	0.464356	-0.69464	0.333149	U1 small nuclear ribonucleoprotein 70 kDa OS=Homo sapiens OX=9606 GN=SNRNP70 PE=1 SV=2
Q13332	4	PTPRS	0.616645	0.491624	-0.697487	0.308367	Receptor-type tyrosine-protein phosphatase S OS=Homo sapiens OX=9606 GN=PTPRS PE=1 SV=3
O43504	2	LAMTOR5	0.609166	0.227728	-0.715093	0.642584	Ragulator complex protein LAMTOR5 OS=Homo sapiens OX=9606 GN=LAMTOR5 PE=1 SV=1
O15127	5	SCAMP2	0.608151	0.16978	-0.717499	0.770113	Secretory carrier-associated membrane protein 2 OS=Homo sapiens OX=9606 GN=SCAMP2 PE=1 SV=2
O95716	2	RAB3D	0.606017	0.146483	-0.72257	0.834214	Ras-related protein Rab-3D OS=Homo sapiens OX=9606 GN=RAB3D PE=1 SV=1
Q9NPF0	6	CD320	0.604129	7.75883e-06	-0.727072	5.1102	CD320 antigen OS=Homo sapiens OX=9606 GN=CD320 PE=1 SV=1
Q96K37	6	SLC35E1	0.601097	0.141465	-0.73433	0.849352	Solute carrier family 35 member E1 OS=Homo sapiens OX=9606 GN=SLC35E1 PE=1 SV=2
P04792	8	HSPB1	0.600479	0.066709	-0.735815	1.17582	Heat shock protein beta-1 OS=Homo sapiens OX=9606 GN=HSPB1 PE=1 SV=2
P04114	8	APOB	0.595987	0.0539836	-0.746647	1.26774	Apolipoprotein B-100 OS=Homo sapiens OX=9606 GN=APOB PE=1 SV=2
P16278	7	GLB1	0.595317	0.199677	-0.748269	0.699671	Beta-galactosidase OS=Homo sapiens OX=9606 GN=GLB1 PE=1 SV=2
Q8IZP2	2	ST13P4	0.593423	0.322813	-0.752867	0.49105	Putative protein FAM10A4 OS=Homo sapiens OX=9606 GN=ST13P4 PE=5 SV=1
P05067	8	APP	0.589336	0.368807	-0.762838	0.433201	Amyloid-beta precursor protein OS=Homo sapiens OX=9606 GN=APP PE=1 SV=3
P25685	3	DNAJB1	0.58931	0.635175	-0.762902	0.197107	DnaJ homolog subfamily B member 1 OS=Homo sapiens OX=9606 GN=DNAJB1 PE=1 SV=4
O75208	2	COQ9	0.586296	0.00614798	-0.770299	2.21127	Ubiquinone biosynthesis protein COQ9, mitochondrial OS=Homo sapiens OX=9606 GN=COQ9 PE=1 SV=1
Q9BXP2	5	SLC12A9	0.586007	0.209287	-0.771011	0.679257	Solute carrier family 12 member 9 OS=Homo sapiens OX=9606 GN=SLC12A9 PE=1 SV=1
Q9UDY4	2	DNAJB4	0.585276	0.0868957	-0.772811	1.061	DnaJ homolog subfamily B member 4 OS=Homo sapiens OX=9606 GN=DNAJB4 PE=1 SV=1
O95295	3	SNAPIN	0.580776	0.0235108	-0.783947	1.62873	SNARE-associated protein Snapin OS=Homo sapiens OX=9606 GN=SNAPIN PE=1 SV=1
Q9Y5K5	3	UCHL5	0.579306	0.639257	-0.787602	0.194324	Ubiquitin carboxyl-terminal hydrolase isozyme L5 OS=Homo sapiens OX=9606 GN=UCHL5 PE=1 SV=3
P49368	15	CCT3	0.57815	0.21918	-0.790484	0.6592	T-complex protein 1 subunit gamma OS=Homo sapiens OX=9606 GN=CCT3 PE=1 SV=4
P0CG08	2	GPR89A; GPR89B	0.576689	0.0110375	-0.794135	1.95713	Golgi pH regulator B OS=Homo sapiens OX=9606 GN=GPR89B PE=1 SV=1
P53634	10	CTSC	0.576287	0.235111	-0.79514	0.628727	Dipeptidyl peptidase 1 OS=Homo sapiens OX=9606 GN=CTSC PE=1 SV=2
Q92581	4	SLC9A6	0.57618	0.279816	-0.79541	0.553127	Sodium/hydrogen exchanger 6 OS=Homo sapiens OX=9606 GN=SLC9A6 PE=1 SV=2
P42702	12	LIFR	0.575982	0.0182214	-0.795905	1.73942	Leukemia inhibitory factor receptor OS=Homo sapiens OX=9606 GN=LIFR PE=1 SV=1
O15260	5	SURF4	0.568548	0.081116	-0.814645	1.09089	Surfeit locus protein 4 OS=Homo sapiens OX=9606 GN=SURF4 PE=1 SV=3
P43003	3	SLC1A3	0.563948	0.323143	-0.826366	0.490606	Excitatory amino acid transporter 1 OS=Homo sapiens OX=9606 GN=SLC1A3 PE=1 SV=1
Q8TBQ9	2	TMEM167A	0.563557	1.36351e-05	-0.827367	4.86534	Protein kish-A OS=Homo sapiens OX=9606 GN=TMEM167A PE=1 SV=1
O75396	8	SEC22B	0.561367	0.00157199	-0.832984	2.80355	Vesicle-trafficking protein SEC22b OS=Homo sapiens OX=9606 GN=SEC22B PE=1 SV=4
Q13263	12	TRIM28	0.560212	0.0336718	-0.835955	1.47273	Transcription intermediary factor 1-beta OS=Homo sapiens OX=9606 GN=TRIM28 PE=1 SV=5
P50213	2	IDH3A	0.559313	0.167536	-0.838272	0.775892	Isocitrate dehydrogenase [NAD] subunit alpha, mitochondrial OS=Homo sapiens OX=9606 GN=IDH3A PE=1 SV=1
Q5QNW6	2	HIST2H2BF	0.556615	0.118108	-0.845249	0.927722	Histone H2B type 2-F OS=Homo sapiens OX=9606 GN=H2BC18 PE=1 SV=3
Q5VXT5	3	SYPL2	0.555682	0.614572	-0.847668	0.211427	Synaptophysin-like protein 2 OS=Homo sapiens OX=9606 GN=SYPL2 PE=1 SV=1
Q5VW38	4	GPR107	0.554381	0.203429	-0.85105	0.691587	Protein GPR107 OS=Homo sapiens OX=9606 GN=GPR107 PE=1 SV=1
Q9UQ80	4	PA2G4	0.551538	0.607565	-0.858467	0.216407	Proliferation-associated protein 2G4 OS=Homo sapiens OX=9606 GN=PA2G4 PE=1 SV=3
Q969M3	3	YIPF5	0.551201	0.00992925	-0.859351	2.00308	Protein YIPF5 OS=Homo sapiens OX=9606 GN=YIPF5 PE=1 SV=1
P12268	4	IMPDH2	0.549437	0.0644259	-0.863974	1.19094	Inosine-5'-monophosphate dehydrogenase 2 OS=Homo sapiens OX=9606 GN=IMPDH2 PE=1 SV=2
Q96SU4	4	OSBPL9	0.546593	0.0210234	-0.871461	1.6773	Oxysterol-binding protein-related protein 9 OS=Homo sapiens OX=9606 GN=OSBPL9 PE=1 SV=2
Q9Y287	4	ITM2B	0.544579	0.0961772	-0.876786	1.01693	Integral membrane protein 2B OS=Homo sapiens OX=9606 GN=ITM2B PE=1 SV=1
Q8NC42	4	RNF149	0.542037	0.330665	-0.883537	0.480612	E3 ubiquitin-protein ligase RNF149 OS=Homo sapiens OX=9606 GN=RNF149 PE=2 SV=2
Q5T0D9	3	TPRG1L	0.535561	0.00737341	-0.900876	2.13233	Tumor protein p63-regulated gene 1-like protein OS=Homo sapiens OX=9606 GN=TPRG1L PE=1 SV=1
O60353	3	FZD6	0.535121	0.831999	-0.902063	0.0798774	Frizzled-6 OS=Homo sapiens OX=9606 GN=FZD6 PE=1 SV=2
Q9Y265	8	RUVBL1	0.534505	0.0137211	-0.903723	1.86261	RuvB-like 1 OS=Homo sapiens OX=9606 GN=RUVBL1 PE=1 SV=1
O75787	9	ATP6AP2	0.534449	0.000124111	-0.903875	3.90619	Renin receptor OS=Homo sapiens OX=9606 GN=ATP6AP2 PE=1 SV=2
Q9H0U4	4	RAB1B	0.534377	0.119691	-0.90407	0.921937	Ras-related protein Rab-1B OS=Homo sapiens OX=9606 GN=RAB1B PE=1 SV=1
Q15262	7	PTPRK	0.534175	0.00238618	-0.904614	2.6223	Receptor-type tyrosine-protein phosphatase kappa OS=Homo sapiens OX=9606 GN=PTPRK PE=1 SV=2
P22059	3	OSBP	0.534095	0.356167	-0.904833	0.448347	Oxysterol-binding protein 1 OS=Homo sapiens OX=9606 GN=OSBP PE=1 SV=1
Q9UBQ5	2	EIF3K	0.5309	0.663733	-0.913488	0.178006	Eukaryotic translation initiation factor 3 subunit K OS=Homo sapiens OX=9606 GN=EIF3K PE=1 SV=1
Q9Y5U9	3	IER3IP1	0.522461	0.0123601	-0.936606	1.90798	Immediate early response 3-interacting protein 1 OS=Homo sapiens OX=9606 GN=IER3IP1 PE=1 SV=1
Q08379	8	GOLGA2	0.51189	0.159639	-0.966095	0.796861	Golgin subfamily A member 2 OS=Homo sapiens OX=9606 GN=GOLGA2 PE=1 SV=3
P68366	4	TUBA4A	0.508541	0.232274	-0.975563	0.634	Tubulin alpha-4A chain OS=Homo sapiens OX=9606 GN=TUBA4A PE=1 SV=1
P22626	10	HNRNPA2B1	0.504803	0.511619	-0.986207	0.291053	Heterogeneous nuclear ribonucleoproteins A2/B1 OS=Homo sapiens OX=9606 GN=HNRNPA2B1 PE=1 SV=2
Q04695	6	KRT17	0.504754	0.693014	-0.986348	0.159258	Keratin, type I cytoskeletal 17 OS=Homo sapiens OX=9606 GN=KRT17 PE=1 SV=2
Q15436	7	SEC23A	0.502941	0.000866089	-0.991539	3.06244	Protein transport protein Sec23A OS=Homo sapiens OX=9606 GN=SEC23A PE=1 SV=2
O95070	3	YIF1A	0.502483	0.0396786	-0.992855	1.40144	Protein YIF1A OS=Homo sapiens OX=9606 GN=YIF1A PE=1 SV=2
O15258	5	RER1	0.502465	0.00800869	-0.992905	2.09644	Protein RER1 OS=Homo sapiens OX=9606 GN=RER1 PE=1 SV=1
Q14257	4	RCN2	0.496393	0.119299	-1.01044	0.923364	Reticulocalbin-2 OS=Homo sapiens OX=9606 GN=RCN2 PE=1 SV=1
P21964	9	COMT	0.49381	0.413813	-1.01797	0.383196	Catechol O-methyltransferase OS=Homo sapiens OX=9606 GN=COMT PE=1 SV=2
Q9GZP9	2	DERL2	0.489697	0.409375	-1.03004	0.387879	Derlin-2 OS=Homo sapiens OX=9606 GN=DERL2 PE=1 SV=1
Q00839	10	HNRNPU	0.484654	0.169348	-1.04497	0.77122	Heterogeneous nuclear ribonucleoprotein U OS=Homo sapiens OX=9606 GN=HNRNPU PE=1 SV=6
Q9H813	5	TMEM206	0.474563	0.0517796	-1.07533	1.28584	Proton-activated chloride channel OS=Homo sapiens OX=9606 GN=PACC1 PE=1 SV=1
O95071	14	UBR5	0.474143	0.252308	-1.07661	0.598069	E3 ubiquitin-protein ligase UBR5 OS=Homo sapiens OX=9606 GN=UBR5 PE=1 SV=2
P04264	35	KRT1	0.462092	0.478092	-1.11375	0.320489	Keratin, type II cytoskeletal 1 OS=Homo sapiens OX=9606 GN=KRT1 PE=1 SV=6
Q12907	17	LMAN2	0.458796	0.00120441	-1.12408	2.91923	Vesicular integral-membrane protein VIP36 OS=Homo sapiens OX=9606 GN=LMAN2 PE=1 SV=1
Q9Y282	10	ERGIC3	0.456421	0.0197431	-1.13156	1.70458	Endoplasmic reticulum-Golgi intermediate compartment protein 3 OS=Homo sapiens OX=9606 GN=ERGIC3 PE=1 SV=1
Q86YQ8	4	CPNE8	0.451863	0.159632	-1.14604	0.79688	Copine-8 OS=Homo sapiens OX=9606 GN=CPNE8 PE=1 SV=2
P51148	5	RAB5C	0.446923	0.439515	-1.1619	0.357027	Ras-related protein Rab-5C OS=Homo sapiens OX=9606 GN=RAB5C PE=1 SV=2
Q9UMR5	2	PPT2	0.442052	0.501932	-1.17771	0.299355	Lysosomal thioesterase PPT2 OS=Homo sapiens OX=9606 GN=PPT2 PE=1 SV=4
Q96RQ1	7	ERGIC2	0.439131	0.00506842	-1.18728	2.29513	Endoplasmic reticulum-Golgi intermediate compartment protein 2 OS=Homo sapiens OX=9606 GN=ERGIC2 PE=1 SV=2
P50914	4	RPL14	0.438962	0.0969798	-1.18783	1.01332	60S ribosomal protein L14 OS=Homo sapiens OX=9606 GN=RPL14 PE=1 SV=4
P49257	17	LMAN1	0.435072	0.000579756	-1.20067	3.23675	Protein ERGIC-53 OS=Homo sapiens OX=9606 GN=LMAN1 PE=1 SV=2
Q9UHA4	3	LAMTOR3	0.434449	0.466836	-1.20274	0.330836	Ragulator complex protein LAMTOR3 OS=Homo sapiens OX=9606 GN=LAMTOR3 PE=1 SV=1
P46379	6	BAG6	0.418135	0.0434341	-1.25796	1.36217	Large proline-rich protein BAG6 OS=Homo sapiens OX=9606 GN=BAG6 PE=1 SV=2
P0CW18	13	PRSS56	0.413608	0.00224191	-1.27366	2.64938	Serine protease 56 OS=Homo sapiens OX=9606 GN=PRSS56 PE=1 SV=1
Q99729	2	HNRNPAB	0.410333	0.0642902	-1.28513	1.19186	Heterogeneous nuclear ribonucleoprotein A/B OS=Homo sapiens OX=9606 GN=HNRNPAB PE=1 SV=2
P38159	6	RBMX	0.395115	0.0934424	-1.33966	1.02946	RNA-binding motif protein, X chromosome OS=Homo sapiens OX=9606 GN=RBMX PE=1 SV=3
P84103	2	SRSF3	0.393978	0.226336	-1.34381	0.645246	Serine/arginine-rich splicing factor 3 OS=Homo sapiens OX=9606 GN=SRSF3 PE=1 SV=1
Q96HP0	5	DOCK6	0.383359	0.170967	-1.38323	0.767087	Dedicator of cytokinesis protein 6 OS=Homo sapiens OX=9606 GN=DOCK6 PE=1 SV=3
Q01813	9	PFKP	0.370395	0.000900851	-1.43286	3.04535	ATP-dependent 6-phosphofructokinase, platelet type OS=Homo sapiens OX=9606 GN=PFKP PE=1 SV=2
Q9NUN5	2	LMBRD1	0.367941	0.162244	-1.44245	0.789832	Lysosomal cobalamin transport escort protein LMBD1 OS=Homo sapiens OX=9606 GN=LMBRD1 PE=1 SV=1
Q13151	2	HNRNPA0	0.366581	0.128531	-1.4478	0.890993	Heterogeneous nuclear ribonucleoprotein A0 OS=Homo sapiens OX=9606 GN=HNRNPA0 PE=1 SV=1
Q8NEW0	6	SLC30A7	0.347273	0.00178098	-1.52586	2.74934	Zinc transporter 7 OS=Homo sapiens OX=9606 GN=SLC30A7 PE=2 SV=1
Q9BT67	2	NDFIP1	0.329197	0.439155	-1.60298	0.357382	NEDD4 family-interacting protein 1 OS=Homo sapiens OX=9606 GN=NDFIP1 PE=1 SV=1
P11441	4	UBL4A	0.32225	0.00592537	-1.63375	2.22728	Ubiquitin-like protein 4A OS=Homo sapiens OX=9606 GN=UBL4A PE=1 SV=1
O00559	2	EBAG9	0.320455	0.000656067	-1.64181	3.18305	Receptor-binding cancer antigen expressed on SiSo cells OS=Homo sapiens OX=9606 GN=EBAG9 PE=1 SV=1
P07437	4	TUBB	0.316204	0.00314647	-1.66107	2.50218	Tubulin beta chain OS=Homo sapiens OX=9606 GN=TUBB PE=1 SV=2
Q8WV19	2	SFT2D1	0.303736	0.550397	-1.71911	0.259324	Vesicle transport protein SFT2A OS=Homo sapiens OX=9606 GN=SFT2D1 PE=1 SV=1
Q9H0V9	6	LMAN2L	0.277598	0.00275605	-1.84893	2.55971	VIP36-like protein OS=Homo sapiens OX=9606 GN=LMAN2L PE=1 SV=1
P35527	36	KRT9	0.27463	0.431165	-1.86444	0.365356	Keratin, type I cytoskeletal 9 OS=Homo sapiens OX=9606 GN=KRT9 PE=1 SV=3
O75531	2	BANF1	0.267468	0.0361306	-1.90256	1.44212	Barrier-to-autointegration factor OS=Homo sapiens OX=9606 GN=BANF1 PE=1 SV=1
P05386	3	RPLP1	0.264006	0.245212	-1.92136	0.610459	60S acidic ribosomal protein P1 OS=Homo sapiens OX=9606 GN=RPLP1 PE=1 SV=1
Q9Y6Y8	27	SEC23IP	0.257864	0.000938075	-1.95532	3.02776	SEC23-interacting protein OS=Homo sapiens OX=9606 GN=SEC23IP PE=1 SV=1
Q9NR31	2	SAR1A	0.225546	0.0837066	-2.14851	1.07724	GTP-binding protein SAR1a OS=Homo sapiens OX=9606 GN=SAR1A PE=1 SV=1
P02533	6	KRT14	0.197132	0.48019	-2.34277	0.318587	Keratin, type I cytoskeletal 14 OS=Homo sapiens OX=9606 GN=KRT14 PE=1 SV=4
P14373	2	TRIM27	0.0360223	0.706844	-4.79497	0.150676	Zinc finger protein RFP OS=Homo sapiens OX=9606 GN=TRIM27 PE=1 SV=1
O15439	2	ABCC4	0.0358735	0.862337	-4.80094	0.0643229	Multidrug resistance-associated protein 4 OS=Homo sapiens OX=9606 GN=ABCC4 PE=1 SV=3
P62333	2	PSMC6	0.0351983	0.0788577	-4.82835	1.10316	26S proteasome regulatory subunit 10B OS=Homo sapiens OX=9606 GN=PSMC6 PE=1 SV=1
Q24JP5	3	TMEM132A	0.0351186	0.139467	-4.83162	0.85553	Transmembrane protein 132A OS=Homo sapiens OX=9606 GN=TMEM132A PE=1 SV=1
Q9NRY6	2	PLSCR3	0.0328638	0.82239	-4.92736	0.0849223	Phospholipid scramblase 3 OS=Homo sapiens OX=9606 GN=PLSCR3 PE=1 SV=2
Q86UE4	2	MTDH	0.0324926	0.407087	-4.94374	0.390312	Protein LYRIC OS=Homo sapiens OX=9606 GN=MTDH PE=1 SV=2
P31942	3	HNRNPH3	0.0261876	0.457165	-5.25497	0.339927	Heterogeneous nuclear ribonucleoprotein H3 OS=Homo sapiens OX=9606 GN=HNRNPH3 PE=1 SV=2
P58107	4		0.0261095	0.324076	-5.25928	0.489354	Epiplakin OS=Homo sapiens OX=9606 GN=EPPK1 PE=1 SV=3
Q8N6T3	2	ARFGAP1	0.0260299	0.0582287	-5.26369	1.23486	ADP-ribosylation factor GTPase-activating protein 1 OS=Homo sapiens OX=9606 GN=ARFGAP1 PE=1 SV=2

## Sheet: Sheet 2
Accession	Protein name	Gene Symbol	Abundance Ratio: WT/AP1KO	p value (WT/AP-1KO)	Abundance Ratio: WT/AP4KO
O43747	AP-1 complex subunit gamma-1	AP1G1	104.917	N.A.	1.36079
Q14764	Major vault protein	MVP	2.04859	6.40505e-08	1.39241
P05187	Alkaline phosphatase, placental type	ALPP	11.7283	1.89658e-07	46.7576
Q14677	Clathrin interactor 1	CLINT1	1.6867	3.56349e-05	1.56551
P63010	AP-2 complex subunit beta	AP2B1	1.82806	5.98792e-05	1.51999
P53680	AP-2 complex subunit sigma	AP2S1	1.51443	9.13759e-05	1.36726
Q15149	Plectin	PLEC	1.57424	0.000138287	1.3494
Q10567	AP-1 complex subunit beta-1	AP1B1	1.53028	0.000166761	1.21482
Q8IY81	pre-rRNA 2'-O-ribose RNA methyltransferase FTSJ3	FTSJ3	1.44555	0.00033424	N.A.
P46087	Probable 28S rRNA	NOP2	1.47208	0.000479888	0.785457
O43707	Alpha-actinin-4	ACTN4	1.76658	0.000693202	21.9052
P63000	Ras-related C3 botulinum toxin substrate 1	RAC1	1.6573	0.000710382	1.56473
Q9UBI6	Guanine nucleotide-binding protein G	GNG12	1.64498	0.0010515	1.13249
P21333	Filamin-A	FLNA	1.94284	0.00114988	2.10386
P63096	Guanine nucleotide-binding protein G	GNAI1	1.53573	0.00115623	1.62925
O95782	AP-2 complex subunit alpha-1	AP2A1	1.55188	0.00117289	1.5033
Q96AC1	Fermitin family homolog 2	FERMT2	1.60124	0.0013328	N.A.
Q13813	Spectrin alpha chain, non-erythrocytic 1	SPTAN1	1.6284	0.00138741	6.70357
O75165	DnaJ homolog subfamily C member 13	DNAJC13	1.41748	0.00155767	1.46428
P04899	Guanine nucleotide-binding protein G	GNAI2	1.5885	0.00162457	1.76313
P62995	Transformer-2 protein homolog beta	TRA2B	1.37079	0.00192641	1.61497
P04150	Glucocorticoid receptor	NR3C1	4.0311	0.0024499	1.65256
P68133	Actin, alpha skeletal muscle	ACTA1	1.39422	0.00255125	4.99409
P31930	Cytochrome b-c1 complex subunit 1, mitochondrial	UQCRC1	1.60601	0.00328861	1.19869
O76021	Ribosomal L1 domain-containing protein 1	RSL1D1	1.39785	0.00343239	0.921761
Q6DD88	Atlastin-3	ATL3	1.87169	0.00356839	3.50833
P41252	Isoleucine--tRNA ligase, cytoplasmic	IARS	2.09119	0.00416405	1.05609
P37108	Signal recognition particle 14 kDa protein	SRP14	2.35935	0.00479369	1.26814
Q01082	Spectrin beta chain, non-erythrocytic 1	SPTBN1	1.66161	0.00555924	7.44043
P09471	Guanine nucleotide-binding protein G	GNAO1	6.24348	0.00560364	N.A.
P08754	Guanine nucleotide-binding protein G	GNAI3	1.34867	0.00595901	1.39232
Q562R1	Beta-actin-like protein 2	ACTBL2	1.59688	0.00654959	6.25665
P07814	Bifunctional glutamate/proline--tRNA ligase	EPRS	1.66221	0.00780151	0.956864
P00403	Cytochrome c oxidase subunit 2	COX2	1.66601	0.00797436	1.03364
Q99848	Probable rRNA-processing protein EBP2	EBNA1BP2	1.40149	0.00925879	0.655865
O15027	Protein transport protein Sec16A		1.49916	0.00931287	0.781921
O00148	ATP-dependent RNA helicase DDX39A	DDX39A	1.38847	0.00942069	2.12126
Q9BRK5	45 kDa calcium-binding protein	SDF4	1.50945	0.00985314	0.992115
P15328	Folate receptor alpha	FOLR1	2.69198	0.0103898	1.97902
P11047	Laminin subunit gamma-1	LAMC1	1.3174	0.0108136	1.87346
P14868	Aspartate--tRNA ligase, cytoplasmic	DARS	2.25441	0.0112312	1.09367
Q99755	Phosphatidylinositol 4-phosphate 5-kinase type-1 alpha	PIP5K1A	1.87774	0.0118844	2.63277
P46940	Ras GTPase-activating-like protein IQGAP1	IQGAP1	1.6433	0.0119759	2.16082
P54136	Arginine--tRNA ligase, cytoplasmic	RARS	1.47698	0.0142579	0.975098
P80723	Brain acid soluble protein 1	BASP1	1.47769	0.0170889	1.58905
P25205	DNA replication licensing factor MCM3	MCM3	1.61633	0.0177531	2.74219
Q8NBS9	Thioredoxin domain-containing protein 5	TXNDC5	1.31296	0.0180233	1.1037
P49411	Elongation factor Tu, mitochondrial	TUFM	3.24187	0.019353	4.11762
Q92896	Golgi apparatus protein 1	GLG1	1.33526	0.0195071	0.860821
O00461	Golgi integral membrane protein 4	GOLIM4	1.31157	0.0200069	0.864642
P49207	60S ribosomal protein L34	RPL34	1.36462	0.0202196	0.753197
Q63ZY3	KN motif and ankyrin repeat domain-containing protein 2	KANK2	2.07731	0.0202322	1.13083
Q9ULV4	Coronin-1C	CORO1C	1.6018	0.0217778	8.70217
P62258	14-3-3 protein epsilon	YWHAE	1.31867	0.0235819	1.06068
P05783	Keratin, type I cytoskeletal 18	KRT18	1.49129	0.0249763	0.619385
Q7L576	Cytoplasmic FMR1-interacting protein 1	CYFIP1	1.30065	0.0284117	1.46823
P09496	Clathrin light chain A	CLTA	1.37586	0.0302002	1.63876
O94875	Sorbin and SH3 domain-containing protein 2	SORBS2	1.50942	0.034593	3.40883
P41440	Reduced folate transporter	SLC19A1	1.433	0.035534	N.A.
P47897	Glutamine--tRNA ligase	QARS	2.46701	0.0368092	1.10705
Q5T2T1	MAGUK p55 subfamily member 7	MPP7	1.42026	0.0376261	N.A.
Q96CW1	AP-2 complex subunit mu	AP2M1	1.45002	0.0379916	1.47726
B5ME19	Eukaryotic translation initiation factor 3 subunit C-like protein	EIF3CL	1.32315	0.0396987	N.A.
Q13948	Protein CASP	CUX1	2.25476	0.0414197	0.750742
P30041	Peroxiredoxin-6	PRDX6	1.64872	0.0466031	1.55139
Q969G5	Caveolae-associated protein 3	PRKCDBP; CAVIN3	1.52389	0.0469015	0.720334

## Sheet: Sheet 3
	Soluble cargo proteins				Transmembrane cargo proteins
								Predicted to be located at
	Accession	Gene Names	Protein Names		Accession	Gene Names	Protein Names	Golgi?	Endosome?	Lysosome?	Plasma membrane?
	Q9BRK5	SDF4	45 kDa calcium-binding protein		P05187	ALPP	Alkaline phosphatase, placental type (*)	No	No	No	Yes
	P11047	LAMC1	Laminin subunit gamma-1		Q13948	CUX1	Protein CASP	Yes	No	No	No
	Q8NBS9	TXNDC5	Thioredoxin domain-containing protein 5		Q6DD88	ATL3	Atlastin-3	No	No	No	No
					P41440	SLC19A1	Reduced folate transporter	No	No	No	Yes
					Q92896	GLG1	Golgi apparatus protein 1	Yes	No	No	Yes
					O00461	GOLIM4	Golgi integral membrane protein 4	Yes	Yes	No	No
					Note: *, this protein is a GPI-anchored protein
