# Supplementary material for: Uncovering cargo clients and accessory factors of AP-1 and AP-4 through vesicle proteomics
Source: Proc Natl Acad Sci U S A. 2025 Oct 1;122(40):e2508961122. doi: 10.1073/pnas.2508961122 (PMC12519218; doi:10.1073/pnas.2508961122)
Supplement: Supplementary file 3 — Dataset S02 (XLSX) [file pnas.2508961122.sd02.xlsx]

## Sheet: Index
	Sheet number	The information of the proteins shown in the sheet
	Sheet 1	The list of proteins identified from the vesicle fraction for label-free quantitative analyses
	Sheet 2	The list of the identified proteins that showed more than 1.3-fold enrichment with p-value<0.05 in the WT group over the AP4εKO group
	Sheet 3	Categorization of the identified cargo proteins
	Sheet 4	Categorization of the identified cytosolic proteins

## Sheet: Sheet 1
Accession	Number of Unique Peptides	Gene Symbol	Abundance Ratio: WT/AP4εKO	p-value	log2 fold change	minus log10 p value	Description
Q9BRP8	2	WIBG; PYM1	81.378	0.0073557	6.34657	2.13338	Partner of Y14 and mago OS=Homo sapiens OX=9606 GN=PYM1 PE=1 SV=1
P13861	2	PRKAR2A	81.0092	0.0577806	6.34001	1.23822	cAMP-dependent protein kinase type II-alpha regulatory subunit OS=Homo sapiens OX=9606 GN=PRKAR2A PE=1 SV=2
P08559	2	PDHA1	80.9886	0.0665158	6.33965	1.17708	Pyruvate dehydrogenase E1 component subunit alpha, somatic form, mitochondrial OS=Homo sapiens OX=9606 GN=PDHA1 PE=1 SV=3
Q01085	2	TIAL1	80.9713	0.0472743	6.33934	1.32538	Nucleolysin TIAR OS=Homo sapiens OX=9606 GN=TIAL1 PE=1 SV=1
P49792	10	RANBP2	80.8984	0.167804	6.33804	0.775197	E3 SUMO-protein ligase RanBP2 OS=Homo sapiens OX=9606 GN=RANBP2 PE=1 SV=2
Q9P0V3	2	SH3BP4	78.7602	0.518519	6.29939	0.285236	SH3 domain-binding protein 4 OS=Homo sapiens OX=9606 GN=SH3BP4 PE=1 SV=1
P29401	2	TKT	70.9223	0.000188591	6.14817	3.72448	Transketolase OS=Homo sapiens OX=9606 GN=TKT PE=1 SV=3
O60568	3	PLOD3	46.8138	0.0217517	5.54886	1.66251	Multifunctional procollagen lysine hydroxylase and glycosyltransferase LH3 OS=Homo sapiens OX=9606 GN=PLOD3 PE=1 SV=1
P05187	3	ALPP	46.7576	0.0021177	5.54713	2.67414	Alkaline phosphatase, placental type OS=Homo sapiens OX=9606 GN=ALPP PE=1 SV=2
O14786	3	NRP1	46.1868	0.0372861	5.52941	1.42845	Neuropilin-1 OS=Homo sapiens OX=9606 GN=NRP1 PE=1 SV=3
Q8WV41	2	SNX33	46.1205	0.0438683	5.52734	1.35785	Sorting nexin-33 OS=Homo sapiens OX=9606 GN=SNX33 PE=1 SV=1
O94826	3	TOMM70A; TOMM70	45.9148	0.108002	5.52089	0.96657	Mitochondrial import receptor subunit TOM70 OS=Homo sapiens OX=9606 GN=TOMM70 PE=1 SV=1
Q9Y6U3	9	SCIN	45.8228	0.00401309	5.51799	2.39652	Scinderin OS=Homo sapiens OX=9606 GN=SCIN PE=1 SV=4
O00116	4	AGPS	45.7781	0.214148	5.51659	0.669286	Alkyldihydroxyacetonephosphate synthase, peroxisomal OS=Homo sapiens OX=9606 GN=AGPS PE=1 SV=1
P49585	2	PCYT1A	45.7746	0.244463	5.51648	0.611788	Choline-phosphate cytidylyltransferase A OS=Homo sapiens OX=9606 GN=PCYT1A PE=1 SV=2
P26639	2	TARS	45.7358	0.0598584	5.51525	1.22288	Threonine--tRNA ligase 1, cytoplasmic OS=Homo sapiens OX=9606 GN=TARS1 PE=1 SV=3
Q13045	3	FLII	45.7232	0.189351	5.51485	0.722733	Protein flightless-1 homolog OS=Homo sapiens OX=9606 GN=FLII PE=1 SV=2
Q12769	3	NUP160	45.6139	0.268653	5.5114	0.570809	Nuclear pore complex protein Nup160 OS=Homo sapiens OX=9606 GN=NUP160 PE=1 SV=3
Q15005	3	SPCS2	45.6091	0.274345	5.51125	0.561703	Signal peptidase complex subunit 2 OS=Homo sapiens OX=9606 GN=SPCS2 PE=1 SV=3
O00481	2	BTN3A1	45.5442	0.34379	5.5092	0.463707	Butyrophilin subfamily 3 member A1 OS=Homo sapiens OX=9606 GN=BTN3A1 PE=1 SV=3
Q96PK6	3	RBM14; RBM14-RBM4	45.4475	0.313916	5.50613	0.503187	RNA-binding protein 14 OS=Homo sapiens OX=9606 GN=RBM14 PE=1 SV=2
Q15154	2		45.4308	0.516628	5.5056	0.286822	Pericentriolar material 1 protein OS=Homo sapiens OX=9606 GN=PCM1 PE=1 SV=6
Q5JSH3	7	WDR44	42.2466	4.19692e-07	5.40076	6.37707	WD repeat-containing protein 44 OS=Homo sapiens OX=9606 GN=WDR44 PE=1 SV=1
Q69YQ0	4	SPECC1L	37.8751	0.0988395	5.24318	1.00507	Cytospin-A OS=Homo sapiens OX=9606 GN=SPECC1L PE=1 SV=3
Q8WWM7	4	ATXN2L	37.4598	0.0582149	5.22727	1.23497	Ataxin-2-like protein OS=Homo sapiens OX=9606 GN=ATXN2L PE=1 SV=2
Q8N556	5	AFAP1	37.2841	0.0634833	5.22049	1.19734	Actin filament-associated protein 1 OS=Homo sapiens OX=9606 GN=AFAP1 PE=1 SV=2
Q9Y3A3	3	MOB4	37.1004	0.031441	5.21336	1.5025	MOB-like protein phocein OS=Homo sapiens OX=9606 GN=MOB4 PE=1 SV=1
P36873	2	PPP1CC	37.0056	0.0853796	5.20967	1.06865	Serine/threonine-protein phosphatase PP1-gamma catalytic subunit OS=Homo sapiens OX=9606 GN=PPP1CC PE=1 SV=1
Q9ULJ8	6	PPP1R9A	36.8196	0.0913053	5.2024	1.0395	Neurabin-1 OS=Homo sapiens OX=9606 GN=PPP1R9A PE=1 SV=2
Q9Y3B7	2	MRPL11	36.7148	0.110551	5.19829	0.956439	Large ribosomal subunit protein uL11m OS=Homo sapiens OX=9606 GN=MRPL11 PE=1 SV=1
Q9Y5X3	2	SNX5	36.6182	0.138317	5.19449	0.859123	Sorting nexin-5 OS=Homo sapiens OX=9606 GN=SNX5 PE=1 SV=1
P31949	2	S100A11	36.5892	0.0253357	5.19335	1.59627	Protein S100-A11 OS=Homo sapiens OX=9606 GN=S100A11 PE=1 SV=2
Q5T750	2	C1orf68	36.5545	0.125593	5.19198	0.901033	Protein KPLCE OS=Homo sapiens OX=9606 GN=KPLCE PE=1 SV=1
Q13895	3	BYSL	36.4635	0.369487	5.18838	0.432401	Bystin OS=Homo sapiens OX=9606 GN=BYSL PE=1 SV=3
P51665	2	PSMD7	36.4565	0.338855	5.18811	0.469986	26S proteasome non-ATPase regulatory subunit 7 OS=Homo sapiens OX=9606 GN=PSMD7 PE=1 SV=2
P31040	3	SDHA	36.4475	0.209884	5.18775	0.67802	Succinate dehydrogenase [ubiquinone] flavoprotein subunit, mitochondrial OS=Homo sapiens OX=9606 GN=SDHA PE=1 SV=2
O15020	6	SPTBN2	36.3984	0.0771389	5.1858	1.11273	Spectrin beta chain, non-erythrocytic 2 OS=Homo sapiens OX=9606 GN=SPTBN2 PE=1 SV=3
Q8TF74	3	WIPF2	35.853	0.00704801	5.16402	2.15193	WAS/WASL-interacting protein family member 2 OS=Homo sapiens OX=9606 GN=WIPF2 PE=1 SV=1
P16671	2	CD36	35.5759	0.0133441	5.15283	1.87471	Platelet glycoprotein 4 OS=Homo sapiens OX=9606 GN=CD36 PE=1 SV=2
Q13148	2	TARDBP	34.6658	0.134854	5.11544	0.870137	TAR DNA-binding protein 43 OS=Homo sapiens OX=9606 GN=TARDBP PE=1 SV=1
O43707	41	ACTN4	21.9052	0.0411074	4.4532	1.38608	Alpha-actinin-4 OS=Homo sapiens OX=9606 GN=ACTN4 PE=1 SV=2
Q9ULV4	7	CORO1C	8.70217	0.0448925	3.12137	1.34783	Coronin-1C OS=Homo sapiens OX=9606 GN=CORO1C PE=1 SV=1
Q01082	67	SPTBN1	7.44043	0.047108	2.89539	1.3269	Spectrin beta chain, non-erythrocytic 1 OS=Homo sapiens OX=9606 GN=SPTBN1 PE=1 SV=2
P0CG39	2	POTEJ	7.26758	0.008266	2.86148	2.0827	POTE ankyrin domain family member J OS=Homo sapiens OX=9606 GN=POTEJ PE=1 SV=1
Q13813	84	SPTAN1	6.70357	0.035532	2.74493	1.44938	Spectrin alpha chain, non-erythrocytic 1 OS=Homo sapiens OX=9606 GN=SPTAN1 PE=1 SV=3
Q562R1	2	ACTBL2	6.25665	0.0348202	2.64539	1.45817	Beta-actin-like protein 2 OS=Homo sapiens OX=9606 GN=ACTBL2 PE=1 SV=2
Q8IVT2	11	C19orf21; MISP	6.10407	0.19302	2.60977	0.714398	Mitotic interactor and substrate of PLK1 OS=Homo sapiens OX=9606 GN=MISP PE=1 SV=1
P12814	20	ACTN1	5.95965	0.0267458	2.57523	1.57274	Alpha-actinin-1 OS=Homo sapiens OX=9606 GN=ACTN1 PE=1 SV=2
Q8WWI1	15	LMO7	5.79065	0.10884	2.53373	0.96321	LIM domain only protein 7 OS=Homo sapiens OX=9606 GN=LMO7 PE=1 SV=3
P23246	7	SFPQ	5.57233	0.154435	2.47828	0.811255	Splicing factor, proline- and glutamine-rich OS=Homo sapiens OX=9606 GN=SFPQ PE=1 SV=2
P78344	23	EIF4G2	5.13466	0.152821	2.36027	0.815816	Eukaryotic translation initiation factor 4 gamma 2 OS=Homo sapiens OX=9606 GN=EIF4G2 PE=1 SV=1
P68133	5	ACTA1	4.99409	0.030693	2.32022	1.51296	Actin, alpha skeletal muscle OS=Homo sapiens OX=9606 GN=ACTA1 PE=1 SV=1
P31943	11	HNRNPH1	4.84073	0.178835	2.27522	0.747547	Heterogeneous nuclear ribonucleoprotein H OS=Homo sapiens OX=9606 GN=HNRNPH1 PE=1 SV=4
P22626	16	HNRNPA2B1	4.73193	0.0424881	2.24243	1.37173	Heterogeneous nuclear ribonucleoproteins A2/B1 OS=Homo sapiens OX=9606 GN=HNRNPA2B1 PE=1 SV=2
Q53EL6	5	PDCD4	4.53198	0.0151501	2.18014	1.81958	Programmed cell death protein 4 OS=Homo sapiens OX=9606 GN=PDCD4 PE=1 SV=2
Q96SB3	16		4.49177	0.0919788	2.16728	1.03631	Neurabin-2 OS=Homo sapiens OX=9606 GN=PPP1R9B PE=1 SV=3
P51991	6	HNRNPA3	4.44218	0.048158	2.15127	1.31733	Heterogeneous nuclear ribonucleoprotein A3 OS=Homo sapiens OX=9606 GN=HNRNPA3 PE=1 SV=2
Q15233	8	NONO	4.41771	0.00960027	2.1433	2.01772	Non-POU domain-containing octamer-binding protein OS=Homo sapiens OX=9606 GN=NONO PE=1 SV=4
P63261	2	ACTG1	4.3734	0.0475522	2.12875	1.32283	Actin, cytoplasmic 2 OS=Homo sapiens OX=9606 GN=ACTG1 PE=1 SV=1
O95486	11	SEC24A	4.24818	0.021498	2.08685	1.6676	Protein transport protein Sec24A OS=Homo sapiens OX=9606 GN=SEC24A PE=1 SV=2
Q14444	6	CAPRIN1	4.21738	0.0571024	2.07635	1.24335	Caprin-1 OS=Homo sapiens OX=9606 GN=CAPRIN1 PE=1 SV=2
Q8NBX0	2	SCCPDH	4.16842	1.87629e-05	2.0595	4.7267	Saccharopine dehydrogenase-like oxidoreductase OS=Homo sapiens OX=9606 GN=SCCPDH PE=1 SV=1
P49411	13	TUFM	4.11762	8.63465e-06	2.04181	5.06376	Elongation factor Tu, mitochondrial OS=Homo sapiens OX=9606 GN=TUFM PE=1 SV=3
O00151	7	PDLIM1	4.10592	0.140435	2.03771	0.852526	PDZ and LIM domain protein 1 OS=Homo sapiens OX=9606 GN=PDLIM1 PE=1 SV=4
P53999	2	SUB1	4.09546	0.000499554	2.03403	3.30142	Activated RNA polymerase II transcriptional coactivator p15 OS=Homo sapiens OX=9606 GN=SUB1 PE=1 SV=3
P61158	3	ACTR3	3.73177	0.0212614	1.89986	1.67241	Actin-related protein 3 OS=Homo sapiens OX=9606 GN=ACTR3 PE=1 SV=3
P12268	10	IMPDH2	3.70399	0.0951465	1.88908	1.02161	Inosine-5'-monophosphate dehydrogenase 2 OS=Homo sapiens OX=9606 GN=IMPDH2 PE=1 SV=2
Q16643	12	DBN1	3.63852	0.195825	1.86335	0.708132	Drebrin OS=Homo sapiens OX=9606 GN=DBN1 PE=1 SV=4
O15144	2	ARPC2	3.62664	0.0349654	1.85863	1.45636	Actin-related protein 2/3 complex subunit 2 OS=Homo sapiens OX=9606 GN=ARPC2 PE=1 SV=1
P53992	13	SEC24C	3.57706	0.0704541	1.83878	1.15209	Protein transport protein Sec24C OS=Homo sapiens OX=9606 GN=SEC24C PE=1 SV=3
O14974	7	PPP1R12A	3.54354	0.117901	1.82519	0.928484	Protein phosphatase 1 regulatory subunit 12A OS=Homo sapiens OX=9606 GN=PPP1R12A PE=1 SV=1
Q6DD88	17	ATL3	3.50833	2.67184e-05	1.81078	4.57319	Atlastin-3 OS=Homo sapiens OX=9606 GN=ATL3 PE=1 SV=1
P35637	7	FUS	3.48977	0.0706952	1.80313	1.15061	RNA-binding protein FUS OS=Homo sapiens OX=9606 GN=FUS PE=1 SV=1
Q9Y224	6	C14orf166; RTRAF	3.48974	0.00928313	1.80312	2.03231	RNA transcription, translation and transport factor protein OS=Homo sapiens OX=9606 GN=RTRAF PE=1 SV=1
Q14192	2	FHL2	3.46563	0.000202223	1.79312	3.69417	Four and a half LIM domains protein 2 OS=Homo sapiens OX=9606 GN=FHL2 PE=1 SV=3
O94875	17	SORBS2	3.40883	0.0101254	1.76928	1.99459	Sorbin and SH3 domain-containing protein 2 OS=Homo sapiens OX=9606 GN=SORBS2 PE=1 SV=3
P29692	9	EEF1D	3.40356	0.0529482	1.76704	1.27615	Elongation factor 1-delta OS=Homo sapiens OX=9606 GN=EEF1D PE=1 SV=5
P59998	4	ARPC4	3.27392	0.0342475	1.71102	1.46537	Actin-related protein 2/3 complex subunit 4 OS=Homo sapiens OX=9606 GN=ARPC4 PE=1 SV=3
Q01844	5	EWSR1	3.22262	0.0212609	1.68823	1.67242	RNA-binding protein EWS OS=Homo sapiens OX=9606 GN=EWSR1 PE=1 SV=1
Q9UHB6	19	LIMA1	3.1714	0.0642385	1.66512	1.1922	LIM domain and actin-binding protein 1 OS=Homo sapiens OX=9606 GN=LIMA1 PE=1 SV=1
P62136	4	PPP1CA	3.14358	0.089024	1.65241	1.05049	Serine/threonine-protein phosphatase PP1-alpha catalytic subunit OS=Homo sapiens OX=9606 GN=PPP1CA PE=1 SV=1
P61160	3	ACTR2	3.14326	0.0691768	1.65226	1.16004	Actin-related protein 2 OS=Homo sapiens OX=9606 GN=ACTR2 PE=1 SV=1
Q9Y5S2	3	CDC42BPB	3.12129	0.0306932	1.64214	1.51296	Serine/threonine-protein kinase MRCK beta OS=Homo sapiens OX=9606 GN=CDC42BPB PE=1 SV=2
Q92499	11	DDX1	3.11453	0.0194954	1.63901	1.71007	ATP-dependent RNA helicase DDX1 OS=Homo sapiens OX=9606 GN=DDX1 PE=1 SV=2
O95197	4	RTN3	3.09844	6.62035e-06	1.63154	5.17912	Reticulon-3 OS=Homo sapiens OX=9606 GN=RTN3 PE=1 SV=2
Q13151	5	HNRNPA0	3.04289	0.0363675	1.60544	1.43929	Heterogeneous nuclear ribonucleoprotein A0 OS=Homo sapiens OX=9606 GN=HNRNPA0 PE=1 SV=1
P56377	2	AP1S2	3.04009	0.0346578	1.60411	1.4602	AP-1 complex subunit sigma-2 OS=Homo sapiens OX=9606 GN=AP1S2 PE=1 SV=1
Q99729	3	HNRNPAB	3.02637	0.0794917	1.59759	1.09968	Heterogeneous nuclear ribonucleoprotein A/B OS=Homo sapiens OX=9606 GN=HNRNPAB PE=1 SV=2
O14979	3	HNRNPDL; HNRPDL	3.01055	0.0702669	1.59002	1.15325	Heterogeneous nuclear ribonucleoprotein D-like OS=Homo sapiens OX=9606 GN=HNRNPDL PE=1 SV=3
P09234	2	SNRPC	3.00848	0.0720458	1.58903	1.14239	U1 small nuclear ribonucleoprotein C OS=Homo sapiens OX=9606 GN=SNRPC PE=1 SV=1
O00571	17	DDX3X	2.95054	0.113178	1.56098	0.946237	ATP-dependent RNA helicase DDX3X OS=Homo sapiens OX=9606 GN=DDX3X PE=1 SV=3
Q96DH6	4	MSI2	2.94939	0.261723	1.56041	0.582158	RNA-binding protein Musashi homolog 2 OS=Homo sapiens OX=9606 GN=MSI2 PE=1 SV=1
Q9BPX5	2	ARPC5L	2.92999	0.0381232	1.5509	1.41881	Actin-related protein 2/3 complex subunit 5-like protein OS=Homo sapiens OX=9606 GN=ARPC5L PE=1 SV=1
Q13283	9	G3BP1	2.91726	0.0505376	1.54461	1.29639	Ras GTPase-activating protein-binding protein 1 OS=Homo sapiens OX=9606 GN=G3BP1 PE=1 SV=1
Q14103	3	HNRNPD	2.83326	0.0237018	1.50246	1.62522	Heterogeneous nuclear ribonucleoprotein D0 OS=Homo sapiens OX=9606 GN=HNRNPD PE=1 SV=1
P43243	9	MATR3	2.81875	0.501484	1.49505	0.299743	Matrin-3 OS=Homo sapiens OX=9606 GN=MATR3 PE=1 SV=2
Q9H3M7	5	TXNIP; LOC101060503	2.79683	0.00148425	1.48379	2.82849	Thioredoxin-interacting protein OS=Homo sapiens OX=9606 GN=TXNIP PE=1 SV=1
P25205	12	MCM3	2.74219	0.01605	1.45533	1.79452	DNA replication licensing factor MCM3 OS=Homo sapiens OX=9606 GN=MCM3 PE=1 SV=3
P11172	3	UMPS	2.72201	0.0461603	1.44467	1.33573	Uridine 5'-monophosphate synthase OS=Homo sapiens OX=9606 GN=UMPS PE=1 SV=1
Q16401	2	PSMD5	2.6999	0.00865591	1.4329	2.06269	26S proteasome non-ATPase regulatory subunit 5 OS=Homo sapiens OX=9606 GN=PSMD5 PE=1 SV=3
P09012	3	SNRPA	2.69696	0.0949572	1.43133	1.02247	U1 small nuclear ribonucleoprotein A OS=Homo sapiens OX=9606 GN=SNRPA PE=1 SV=3
Q86YZ3	4	HRNR	2.6624	0.0239979	1.41273	1.61983	Hornerin OS=Homo sapiens OX=9606 GN=HRNR PE=1 SV=2
P09651	13	HNRNPA1	2.64417	0.00970717	1.40281	2.01291	Heterogeneous nuclear ribonucleoprotein A1 OS=Homo sapiens OX=9606 GN=HNRNPA1 PE=1 SV=5
P35908	28	KRT2	2.63844	0.293511	1.39969	0.532375	Keratin, type II cytoskeletal 2 epidermal OS=Homo sapiens OX=9606 GN=KRT2 PE=1 SV=2
Q99755	8	PIP5K1A	2.63277	0.0114271	1.39658	1.94206	Phosphatidylinositol 4-phosphate 5-kinase type-1 alpha OS=Homo sapiens OX=9606 GN=PIP5K1A PE=1 SV=1
P14678	2	SNRPB	2.62979	0.120661	1.39495	0.918435	Small nuclear ribonucleoprotein-associated proteins B and B' OS=Homo sapiens OX=9606 GN=SNRPB PE=1 SV=2
P24390	3	KDELR1	2.60371	0.558513	1.38057	0.252967	ER lumen protein-retaining receptor 1 OS=Homo sapiens OX=9606 GN=KDELR1 PE=1 SV=1
Q03405	2	PLAUR	2.59793	0.434311	1.37736	0.362199	Urokinase plasminogen activator surface receptor OS=Homo sapiens OX=9606 GN=PLAUR PE=1 SV=1
Q13242	6	SRSF9	2.58604	0.0411065	1.37075	1.38609	Serine/arginine-rich splicing factor 9 OS=Homo sapiens OX=9606 GN=SRSF9 PE=1 SV=1
Q86VP6	9	CAND1	2.52304	0.651565	1.33516	0.186042	Cullin-associated NEDD8-dissociated protein 1 OS=Homo sapiens OX=9606 GN=CAND1 PE=1 SV=2
P35580	6	MYH10	2.52271	0.0258243	1.33497	1.58797	Myosin-10 OS=Homo sapiens OX=9606 GN=MYH10 PE=1 SV=3
P47756	8	CAPZB	2.45854	0.140913	1.2978	0.851048	F-actin-capping protein subunit beta OS=Homo sapiens OX=9606 GN=CAPZB PE=1 SV=5
P35527	31	KRT9	2.45762	0.181393	1.29726	0.74138	Keratin, type I cytoskeletal 9 OS=Homo sapiens OX=9606 GN=KRT9 PE=1 SV=3
Q8NCA5	5		2.44625	0.0950053	1.29057	1.02225	Protein FAM98A OS=Homo sapiens OX=9606 GN=FAM98A PE=1 SV=2
P08621	2	SNRNP70	2.43615	0.0620408	1.2846	1.20732	U1 small nuclear ribonucleoprotein 70 kDa OS=Homo sapiens OX=9606 GN=SNRNP70 PE=1 SV=2
P13645	28	KRT10	2.41227	0.32157	1.27039	0.492724	Keratin, type I cytoskeletal 10 OS=Homo sapiens OX=9606 GN=KRT10 PE=1 SV=6
Q15424	2	SAFB	2.37468	0.0616171	1.24774	1.2103	Scaffold attachment factor B1 OS=Homo sapiens OX=9606 GN=SAFB PE=1 SV=4
Q5D862	3	FLG2	2.3586	0.302834	1.23793	0.518796	Filaggrin-2 OS=Homo sapiens OX=9606 GN=FLG2 PE=1 SV=1
P60660	6	MYL6	2.35493	0.0372532	1.23568	1.42884	Myosin light polypeptide 6 OS=Homo sapiens OX=9606 GN=MYL6 PE=1 SV=2
Q92597	3	NDRG1	2.3389	0.0118104	1.22583	1.92773	Protein NDRG1 OS=Homo sapiens OX=9606 GN=NDRG1 PE=1 SV=1
O00743	2	PPP6C	2.33599	0.0391117	1.22403	1.40769	Serine/threonine-protein phosphatase 6 catalytic subunit OS=Homo sapiens OX=9606 GN=PPP6C PE=1 SV=1
P52907	5	CAPZA1	2.33594	0.0669563	1.224	1.17421	F-actin-capping protein subunit alpha-1 OS=Homo sapiens OX=9606 GN=CAPZA1 PE=1 SV=3
P04264	34	KRT1	2.31083	0.312186	1.20841	0.505587	Keratin, type II cytoskeletal 1 OS=Homo sapiens OX=9606 GN=KRT1 PE=1 SV=6
P61978	12	HNRNPK	2.29029	0.369946	1.19553	0.431862	Heterogeneous nuclear ribonucleoprotein K OS=Homo sapiens OX=9606 GN=HNRNPK PE=1 SV=1
Q9Y3I0	9	C22orf28; RTCB	2.26217	0.0352825	1.17771	1.45244	RNA-splicing ligase RtcB homolog OS=Homo sapiens OX=9606 GN=RTCB PE=1 SV=1
P13489	3	RNH1	2.2571	0.181716	1.17447	0.740607	Ribonuclease inhibitor OS=Homo sapiens OX=9606 GN=RNH1 PE=1 SV=2
Q00839	18	HNRNPU	2.22768	0.0602848	1.15554	1.21979	Heterogeneous nuclear ribonucleoprotein U OS=Homo sapiens OX=9606 GN=HNRNPU PE=1 SV=6
O14818	4	PSMA7	2.19652	0.000155373	1.13522	3.80862	Proteasome subunit alpha type-7 OS=Homo sapiens OX=9606 GN=PSMA7 PE=1 SV=1
Q15436	17	SEC23A	2.17079	0.0230508	1.11822	1.63731	Protein transport protein Sec23A OS=Homo sapiens OX=9606 GN=SEC23A PE=1 SV=2
P46940	26	IQGAP1	2.16082	0.0277191	1.11158	1.55722	Ras GTPase-activating-like protein IQGAP1 OS=Homo sapiens OX=9606 GN=IQGAP1 PE=1 SV=1
P62316	6	SNRPD2	2.14955	0.229268	1.10403	0.639657	Small nuclear ribonucleoprotein Sm D2 OS=Homo sapiens OX=9606 GN=SNRPD2 PE=1 SV=1
O00148	3	DDX39A	2.12126	0.0266923	1.08492	1.57361	ATP-dependent RNA helicase DDX39A OS=Homo sapiens OX=9606 GN=DDX39A PE=1 SV=2
P23921	3	RRM1	2.11963	0.000443888	1.08381	3.35273	Ribonucleoside-diphosphate reductase large subunit OS=Homo sapiens OX=9606 GN=RRM1 PE=1 SV=1
O60884	10	DNAJA2	2.10551	0.385937	1.07417	0.413484	DnaJ homolog subfamily A member 2 OS=Homo sapiens OX=9606 GN=DNAJA2 PE=1 SV=1
P21333	21	FLNA	2.10386	0.163918	1.07304	0.785372	Filamin-A OS=Homo sapiens OX=9606 GN=FLNA PE=1 SV=4
Q15717	8	ELAVL1	2.09932	0.0786426	1.06992	1.10434	ELAV-like protein 1 OS=Homo sapiens OX=9606 GN=ELAVL1 PE=1 SV=2
O60331	3	PIP5K1C	2.09287	0.00979224	1.06548	2.00912	Phosphatidylinositol 4-phosphate 5-kinase type-1 gamma OS=Homo sapiens OX=9606 GN=PIP5K1C PE=1 SV=2
P60900	2	PSMA6	2.08604	0.0438105	1.06077	1.35842	Proteasome subunit alpha type-6 OS=Homo sapiens OX=9606 GN=PSMA6 PE=1 SV=1
Q9H3Z4	5	DNAJC5	2.08429	0.0186774	1.05955	1.72868	DnaJ homolog subfamily C member 5 OS=Homo sapiens OX=9606 GN=DNAJC5 PE=1 SV=1
P52597	7	HNRNPF	2.08194	0.491792	1.05793	0.308219	Heterogeneous nuclear ribonucleoprotein F OS=Homo sapiens OX=9606 GN=HNRNPF PE=1 SV=3
P24534	3	EEF1B2	2.0795	0.028551	1.05624	1.54438	Elongation factor 1-beta OS=Homo sapiens OX=9606 GN=EEF1B2 PE=1 SV=3
Q9BWF3	8	RBM4	2.06397	0.193398	1.04542	0.713547	RNA-binding protein 4 OS=Homo sapiens OX=9606 GN=RBM4 PE=1 SV=1
Q9H4G0	2	EPB41L1	2.05883	0.0202439	1.04182	1.69371	Band 4.1-like protein 1 OS=Homo sapiens OX=9606 GN=EPB41L1 PE=1 SV=2
P17844	11	DDX5	2.04628	0.087303	1.033	1.05897	Probable ATP-dependent RNA helicase DDX5 OS=Homo sapiens OX=9606 GN=DDX5 PE=1 SV=1
Q14498	3	RBM39	2.0399	0.258159	1.0285	0.588113	RNA-binding protein 39 OS=Homo sapiens OX=9606 GN=RBM39 PE=1 SV=2
O14975	2	SLC27A2	2.03929	0.000584847	1.02807	3.23296	Long-chain fatty acid transport protein 2 OS=Homo sapiens OX=9606 GN=SLC27A2 PE=1 SV=2
P50502	4	ST13	2.02949	0.295835	1.02112	0.52895	Hsc70-interacting protein OS=Homo sapiens OX=9606 GN=ST13 PE=1 SV=2
P48426	3	PIP4K2A	2.01188	0.000712082	1.00854	3.14747	Phosphatidylinositol 5-phosphate 4-kinase type-2 alpha OS=Homo sapiens OX=9606 GN=PIP4K2A PE=1 SV=2
P84103	4	SRSF3	1.99535	0.111746	0.996641	0.95177	Serine/arginine-rich splicing factor 3 OS=Homo sapiens OX=9606 GN=SRSF3 PE=1 SV=1
P26599	8	PTBP1	1.98781	0.270564	0.99118	0.56773	Polypyrimidine tract-binding protein 1 OS=Homo sapiens OX=9606 GN=PTBP1 PE=1 SV=2
P31689	12	DNAJA1	1.98387	0.297191	0.988319	0.526964	DnaJ homolog subfamily A member 1 OS=Homo sapiens OX=9606 GN=DNAJA1 PE=1 SV=2
P15328	7	FOLR1	1.97902	0.0120578	0.984788	1.91873	Folate receptor alpha OS=Homo sapiens OX=9606 GN=FOLR1 PE=1 SV=3
O75298	4	RTN2	1.97768	0.00148288	0.983807	2.82889	Reticulon-2 OS=Homo sapiens OX=9606 GN=RTN2 PE=1 SV=1
Q92804	3	TAF15	1.97394	0.0668398	0.98108	1.17496	TATA-binding protein-associated factor 2N OS=Homo sapiens OX=9606 GN=TAF15 PE=1 SV=1
P62140	2	PPP1CB	1.95593	0.0308684	0.967855	1.51049	Serine/threonine-protein phosphatase PP1-beta catalytic subunit OS=Homo sapiens OX=9606 GN=PPP1CB PE=1 SV=3
Q92841	11	DDX17	1.95226	0.155312	0.965147	0.808796	Probable ATP-dependent RNA helicase DDX17 OS=Homo sapiens OX=9606 GN=DDX17 PE=1 SV=2
P62318	3	SNRPD3	1.9499	0.0796725	0.963397	1.09869	Small nuclear ribonucleoprotein Sm D3 OS=Homo sapiens OX=9606 GN=SNRPD3 PE=1 SV=1
P23588	2	EIF4B	1.94624	0.0998725	0.960692	1.00055	Eukaryotic translation initiation factor 4B OS=Homo sapiens OX=9606 GN=EIF4B PE=1 SV=2
P23528	6	CFL1	1.92442	0.0423235	0.944427	1.37342	Cofilin-1 OS=Homo sapiens OX=9606 GN=CFL1 PE=1 SV=3
P37268	2	FDFT1	1.91961	0.107671	0.940811	0.967901	Squalene synthase OS=Homo sapiens OX=9606 GN=FDFT1 PE=1 SV=1
O14950	3	MYL12B; MYL12A	1.91538	0.0417092	0.937627	1.37977	Myosin regulatory light chain 12B OS=Homo sapiens OX=9606 GN=MYL12B PE=1 SV=2
P35579	8	MYH9	1.88487	0.477605	0.914462	0.320931	Myosin-9 OS=Homo sapiens OX=9606 GN=MYH9 PE=1 SV=4
P11047	7	LAMC1	1.87346	0.49961	0.905704	0.301369	Laminin subunit gamma-1 OS=Homo sapiens OX=9606 GN=LAMC1 PE=1 SV=3
Q16629	3	SRSF7	1.86143	0.1518	0.896412	0.818728	Serine/arginine-rich splicing factor 7 OS=Homo sapiens OX=9606 GN=SRSF7 PE=1 SV=1
Q01130	3	SRSF2	1.82572	0.0222962	0.868463	1.65177	Serine/arginine-rich splicing factor 2 OS=Homo sapiens OX=9606 GN=SRSF2 PE=1 SV=4
Q13765	2	NACA	1.80934	0.0249359	0.85546	1.60318	Nascent polypeptide-associated complex subunit alpha OS=Homo sapiens OX=9606 GN=NACA PE=1 SV=1
Q92614	7	MYO18A	1.80485	0.0876907	0.851881	1.05705	Unconventional myosin-XVIIIa OS=Homo sapiens OX=9606 GN=MYO18A PE=1 SV=3
P17987	20	TCP1	1.79768	0.0699849	0.846138	1.155	T-complex protein 1 subunit alpha OS=Homo sapiens OX=9606 GN=TCP1 PE=1 SV=1
P17980	4	PSMC3	1.79361	0.428138	0.842867	0.368417	26S proteasome regulatory subunit 6A OS=Homo sapiens OX=9606 GN=PSMC3 PE=1 SV=3
P02533	5	KRT14	1.78002	0.350496	0.831894	0.455317	Keratin, type I cytoskeletal 14 OS=Homo sapiens OX=9606 GN=KRT14 PE=1 SV=4
P62333	3	PSMC6	1.77466	0.18704	0.827546	0.728065	26S proteasome regulatory subunit 10B OS=Homo sapiens OX=9606 GN=PSMC6 PE=1 SV=1
P08237	12	PFKM	1.76955	0.0643669	0.823379	1.19134	ATP-dependent 6-phosphofructokinase, muscle type OS=Homo sapiens OX=9606 GN=PFKM PE=1 SV=2
P04899	5	GNAI2	1.76313	0.0186474	0.818135	1.72938	Guanine nucleotide-binding protein G(i) subunit alpha-2 OS=Homo sapiens OX=9606 GN=GNAI2 PE=1 SV=3
P09543	7	CNP	1.75597	0.0586137	0.81227	1.232	2',3'-cyclic-nucleotide 3'-phosphodiesterase OS=Homo sapiens OX=9606 GN=CNP PE=1 SV=2
Q6P2E9	4	EDC4	1.75448	0.220646	0.811042	0.656303	Enhancer of mRNA-decapping protein 4 OS=Homo sapiens OX=9606 GN=EDC4 PE=1 SV=1
P49748	3	ACADVL	1.75263	0.00073404	0.809524	3.13428	Very long-chain specific acyl-CoA dehydrogenase, mitochondrial OS=Homo sapiens OX=9606 GN=ACADVL PE=1 SV=1
P13804	2	ETFA	1.74825	0.8006	0.805913	0.0965842	Electron transfer flavoprotein subunit alpha, mitochondrial OS=Homo sapiens OX=9606 GN=ETFA PE=1 SV=1
P14866	7	HNRNPL	1.73138	0.407063	0.791924	0.390338	Heterogeneous nuclear ribonucleoprotein L OS=Homo sapiens OX=9606 GN=HNRNPL PE=1 SV=2
P35249	3	RFC4	1.72861	0.0662989	0.789612	1.17849	Replication factor C subunit 4 OS=Homo sapiens OX=9606 GN=RFC4 PE=1 SV=2
Q9Y5X1	10	SNX9	1.72859	0.0292809	0.789598	1.53342	Sorting nexin-9 OS=Homo sapiens OX=9606 GN=SNX9 PE=1 SV=1
P23258	3	TUBG1	1.72383	0.063992	0.785614	1.19387	Tubulin gamma-1 chain OS=Homo sapiens OX=9606 GN=TUBG1 PE=1 SV=2
Q9BT40	2	INPP5K	1.72188	0.000505961	0.783984	3.29588	Inositol polyphosphate 5-phosphatase K OS=Homo sapiens OX=9606 GN=INPP5K PE=1 SV=3
Q9UNE7	3	STUB1	1.72022	0.044535	0.782597	1.3513	E3 ubiquitin-protein ligase CHIP OS=Homo sapiens OX=9606 GN=STUB1 PE=1 SV=2
Q9UQ80	6	PA2G4	1.70998	0.0976402	0.773978	1.01037	Proliferation-associated protein 2G4 OS=Homo sapiens OX=9606 GN=PA2G4 PE=1 SV=3
Q14157	5	UBAP2L	1.70892	0.32431	0.773089	0.48904	Ubiquitin-associated protein 2-like OS=Homo sapiens OX=9606 GN=UBAP2L PE=1 SV=2
Q96T51	2	RUFY1	1.68783	0.08506	0.755172	1.07027	RUN and FYVE domain-containing protein 1 OS=Homo sapiens OX=9606 GN=RUFY1 PE=1 SV=2
P05109	2	S100A8	1.68646	0.302028	0.754001	0.519952	Protein S100-A8 OS=Homo sapiens OX=9606 GN=S100A8 PE=1 SV=1
Q86UP2	6	KTN1	1.68389	0.517056	0.751797	0.286463	Kinectin OS=Homo sapiens OX=9606 GN=KTN1 PE=1 SV=1
Q92900	2	UPF1	1.66809	0.0428041	0.738196	1.36851	Regulator of nonsense transcripts 1 OS=Homo sapiens OX=9606 GN=UPF1 PE=1 SV=2
P06733	12	ENO1	1.66655	0.0678874	0.73686	1.16821	Alpha-enolase OS=Homo sapiens OX=9606 GN=ENO1 PE=1 SV=2
P60953	6	CDC42	1.65358	0.168099	0.725597	0.774436	Cell division control protein 42 homolog OS=Homo sapiens OX=9606 GN=CDC42 PE=1 SV=2
P04150	8	NR3C1	1.65256	0.0992454	0.7247	1.00329	Glucocorticoid receptor OS=Homo sapiens OX=9606 GN=NR3C1 PE=1 SV=1
Q16658	2	FSCN1	1.6512	0.626299	0.723511	0.203218	Fascin OS=Homo sapiens OX=9606 GN=FSCN1 PE=1 SV=3
O75348	2	ATP6V1G1	1.64702	0.000298682	0.719861	3.52479	V-type proton ATPase subunit G 1 OS=Homo sapiens OX=9606 GN=ATP6V1G1 PE=1 SV=3
P09496	2	CLTA	1.63876	0.0353188	0.7126	1.45199	Clathrin light chain A OS=Homo sapiens OX=9606 GN=CLTA PE=1 SV=1
Q9Y265	8	RUVBL1	1.63809	0.215304	0.712017	0.666949	RuvB-like 1 OS=Homo sapiens OX=9606 GN=RUVBL1 PE=1 SV=1
Q96M27	5	PRRC1	1.63774	0.000642914	0.711707	3.19185	Protein PRRC1 OS=Homo sapiens OX=9606 GN=PRRC1 PE=1 SV=1
P63096	4	GNAI1	1.62925	0.0334543	0.704204	1.47555	Guanine nucleotide-binding protein G(i) subunit alpha-1 OS=Homo sapiens OX=9606 GN=GNAI1 PE=1 SV=2
P31327	27	CPS1	1.62686	0.0261367	0.702093	1.58275	Carbamoyl-phosphate synthase [ammonia], mitochondrial OS=Homo sapiens OX=9606 GN=CPS1 PE=1 SV=2
P40227	8	CCT6A	1.62666	0.161274	0.701916	0.792436	T-complex protein 1 subunit zeta OS=Homo sapiens OX=9606 GN=CCT6A PE=1 SV=3
P62995	5	TRA2B	1.61497	0.0592235	0.691504	1.22751	Transformer-2 protein homolog beta OS=Homo sapiens OX=9606 GN=TRA2B PE=1 SV=1
Q9UNF1	3	MAGED2	1.60315	0.437905	0.680908	0.35862	Melanoma-associated antigen D2 OS=Homo sapiens OX=9606 GN=MAGED2 PE=1 SV=2
Q9H3U5	2	MFSD1	1.59601	0.24091	0.674466	0.618145	Lysosomal dipeptide transporter MFSD1 OS=Homo sapiens OX=9606 GN=MFSD1 PE=1 SV=2
Q9NQC3	12	RTN4	1.59454	0.00019283	0.673137	3.71483	Reticulon-4 OS=Homo sapiens OX=9606 GN=RTN4 PE=1 SV=2
P80723	18	BASP1	1.58905	0.203405	0.668169	0.691639	Brain acid soluble protein 1 OS=Homo sapiens OX=9606 GN=BASP1 PE=1 SV=2
Q09028	2	RBBP4	1.58728	0.0726007	0.666554	1.13906	Histone-binding protein RBBP4 OS=Homo sapiens OX=9606 GN=RBBP4 PE=1 SV=3
O94973	23	AP2A2	1.58287	0.0158523	0.662544	1.79991	AP-2 complex subunit alpha-2 OS=Homo sapiens OX=9606 GN=AP2A2 PE=1 SV=2
P49368	16	CCT3	1.58255	0.21536	0.662249	0.666836	T-complex protein 1 subunit gamma OS=Homo sapiens OX=9606 GN=CCT3 PE=1 SV=4
Q9BUP3	6	HTATIP2	1.57875	0.00124525	0.658779	2.90474	Oxidoreductase HTATIP2 OS=Homo sapiens OX=9606 GN=HTATIP2 PE=1 SV=2
P33121	2	ACSL1	1.57589	0.132308	0.656168	0.878414	Long-chain-fatty-acid--CoA ligase 1 OS=Homo sapiens OX=9606 GN=ACSL1 PE=1 SV=1
P62306	2	SNRPF	1.5755	0.281176	0.655811	0.551022	Small nuclear ribonucleoprotein F OS=Homo sapiens OX=9606 GN=SNRPF PE=1 SV=1
Q02413	3	DSG1	1.56693	0.28832	0.647942	0.540124	Desmoglein-1 OS=Homo sapiens OX=9606 GN=DSG1 PE=1 SV=2
Q14677	27	CLINT1	1.56551	0.0161203	0.646628	1.79263	Clathrin interactor 1 OS=Homo sapiens OX=9606 GN=CLINT1 PE=1 SV=1
P63000	8	RAC1	1.56473	4.86224e-05	0.645912	4.31316	Ras-related C3 botulinum toxin substrate 1 OS=Homo sapiens OX=9606 GN=RAC1 PE=1 SV=1
P13647	13	KRT5	1.55736	0.427391	0.639101	0.369174	Keratin, type II cytoskeletal 5 OS=Homo sapiens OX=9606 GN=KRT5 PE=1 SV=3
Q99714	4	HSD17B10	1.55446	0.473553	0.63641	0.324632	3-hydroxyacyl-CoA dehydrogenase type-2 OS=Homo sapiens OX=9606 GN=HSD17B10 PE=1 SV=3
P81605	2	DCD	1.55403	0.568027	0.636014	0.245631	Dermcidin OS=Homo sapiens OX=9606 GN=DCD PE=1 SV=2
Q8WXE9	5	STON2	1.55229	0.0301924	0.634399	1.5201	Stonin-2 OS=Homo sapiens OX=9606 GN=STON2 PE=1 SV=1
P30041	3	PRDX6	1.55139	0.00976066	0.633565	2.01052	Peroxiredoxin-6 OS=Homo sapiens OX=9606 GN=PRDX6 PE=1 SV=3
Q13286	2	CLN3	1.54753	0.0280205	0.629971	1.55252	Battenin OS=Homo sapiens OX=9606 GN=CLN3 PE=1 SV=1
Q9Y230	7	RUVBL2	1.54646	0.130998	0.628971	0.882735	RuvB-like 2 OS=Homo sapiens OX=9606 GN=RUVBL2 PE=1 SV=3
P49458	3	SRP9; SRP9P1	1.54569	0.00685423	0.62825	2.16404	Signal recognition particle 9 kDa protein OS=Homo sapiens OX=9606 GN=SRP9 PE=1 SV=2
P14618	8	PKM	1.54052	0.295115	0.623413	0.530009	Pyruvate kinase PKM OS=Homo sapiens OX=9606 GN=PKM PE=1 SV=4
P29966	5	MARCKS	1.54003	0.285312	0.622954	0.54468	Myristoylated alanine-rich C-kinase substrate OS=Homo sapiens OX=9606 GN=MARCKS PE=1 SV=4
P38606	4	ATP6V1A	1.53841	0.000778298	0.621437	3.10885	V-type proton ATPase catalytic subunit A OS=Homo sapiens OX=9606 GN=ATP6V1A PE=1 SV=2
Q5T0D9	2	TPRG1L	1.53796	0.00804442	0.621022	2.09451	Tumor protein p63-regulated gene 1-like protein OS=Homo sapiens OX=9606 GN=TPRG1L PE=1 SV=1
P22059	7	OSBP	1.53176	0.548562	0.615189	0.260774	Oxysterol-binding protein 1 OS=Homo sapiens OX=9606 GN=OSBP PE=1 SV=1
P07355	25	ANXA2	1.52967	0.141832	0.613219	0.848227	Annexin A2 OS=Homo sapiens OX=9606 GN=ANXA2 PE=1 SV=2
P22234	2	PAICS	1.52933	0.248635	0.612896	0.604437	Bifunctional phosphoribosylaminoimidazole carboxylase/phosphoribosylaminoimidazole succinocarboxamide synthetase OS=Homo sapiens OX=9606 GN=PAICS PE=1 SV=3
Q9BWQ6	2	YIPF2	1.52725	0.707229	0.610938	0.15044	Protein YIPF2 OS=Homo sapiens OX=9606 GN=YIPF2 PE=1 SV=1
P55084	8	HADHB	1.52623	0.0141955	0.609971	1.84785	Trifunctional enzyme subunit beta, mitochondrial OS=Homo sapiens OX=9606 GN=HADHB PE=1 SV=3
Q00610	44	CLTC	1.52468	0.0498324	0.60851	1.30249	Clathrin heavy chain 1 OS=Homo sapiens OX=9606 GN=CLTC PE=1 SV=5
Q07955	11	SRSF1	1.52403	0.114171	0.607888	0.942445	Serine/arginine-rich splicing factor 1 OS=Homo sapiens OX=9606 GN=SRSF1 PE=1 SV=2
P50990	24	CCT8	1.52378	0.192144	0.607658	0.716374	T-complex protein 1 subunit theta OS=Homo sapiens OX=9606 GN=CCT8 PE=1 SV=4
Q13596	2	SNX1	1.52192	0.268467	0.605895	0.57111	Sorting nexin-1 OS=Homo sapiens OX=9606 GN=SNX1 PE=1 SV=3
P63010	25	AP2B1	1.51999	0.0203354	0.604061	1.69175	AP-2 complex subunit beta OS=Homo sapiens OX=9606 GN=AP2B1 PE=1 SV=1
Q9NSY1	10	BMP2K	1.51958	0.0013051	0.603677	2.88436	BMP-2-inducible protein kinase OS=Homo sapiens OX=9606 GN=BMP2K PE=1 SV=2
P10809	19	HSPD1	1.51788	0.329603	0.60206	0.482009	60 kDa heat shock protein, mitochondrial OS=Homo sapiens OX=9606 GN=HSPD1 PE=1 SV=2
O43815	5	STRN	1.51536	0.0102902	0.599661	1.98758	Striatin OS=Homo sapiens OX=9606 GN=STRN PE=1 SV=4
Q09666	131	AHNAK	1.50437	0.116315	0.589155	0.934365	Neuroblast differentiation-associated protein AHNAK OS=Homo sapiens OX=9606 GN=AHNAK PE=1 SV=2
Q96TA1	2	FAM129B	1.50345	0.710079	0.588272	0.148693	Protein Niban 2 OS=Homo sapiens OX=9606 GN=NIBAN2 PE=1 SV=3
O95782	36	AP2A1	1.5033	0.0465899	0.588136	1.33171	AP-2 complex subunit alpha-1 OS=Homo sapiens OX=9606 GN=AP2A1 PE=1 SV=3
Q9Y5B9	3	SUPT16H	1.49752	0.010459	0.582576	1.98051	FACT complex subunit SPT16 OS=Homo sapiens OX=9606 GN=SUPT16H PE=1 SV=1
P20338	4	RAB4A	1.49623	0.00993799	0.581328	2.0027	Ras-related protein Rab-4A OS=Homo sapiens OX=9606 GN=RAB4A PE=1 SV=3
P53985	6	SLC16A1	1.49295	0.243335	0.578163	0.613796	Monocarboxylate transporter 1 OS=Homo sapiens OX=9606 GN=SLC16A1 PE=1 SV=3
Q9Y3F4	3	STRAP	1.48824	0.28118	0.57361	0.551015	Serine-threonine kinase receptor-associated protein OS=Homo sapiens OX=9606 GN=STRAP PE=1 SV=1
Q9Y6C9	2	MTCH2	1.48815	0.238418	0.573517	0.622661	Mitochondrial carrier homolog 2 OS=Homo sapiens OX=9606 GN=MTCH2 PE=1 SV=1
Q14BN4	4	SLMAP	1.48664	0.000447392	0.57206	3.34931	Sarcolemmal membrane-associated protein OS=Homo sapiens OX=9606 GN=SLMAP PE=1 SV=1
P00558	7	PGK1	1.48224	0.00998197	0.567778	2.00078	Phosphoglycerate kinase 1 OS=Homo sapiens OX=9606 GN=PGK1 PE=1 SV=3
Q8NBJ5	2	COLGALT1; GLT25D1	1.48022	0.241609	0.56581	0.616887	Procollagen galactosyltransferase 1 OS=Homo sapiens OX=9606 GN=COLGALT1 PE=1 SV=1
P06744	2	GPI	1.48018	0.084139	0.565773	1.075	Glucose-6-phosphate isomerase OS=Homo sapiens OX=9606 GN=GPI PE=1 SV=4
P55011	4	SLC12A2	1.47821	0.902454	0.563855	0.0445748	Solute carrier family 12 member 2 OS=Homo sapiens OX=9606 GN=SLC12A2 PE=1 SV=1
Q96CW1	21	AP2M1	1.47726	0.0638878	0.562928	1.19458	AP-2 complex subunit mu OS=Homo sapiens OX=9606 GN=AP2M1 PE=1 SV=2
Q9NW64	2	RBM22	1.47265	0.712804	0.558419	0.14703	Pre-mRNA-splicing factor RBM22 OS=Homo sapiens OX=9606 GN=RBM22 PE=1 SV=1
Q9Y277	3	VDAC3	1.47022	0.887101	0.556032	0.0520268	Non-selective voltage-gated ion channel VDAC3 OS=Homo sapiens OX=9606 GN=VDAC3 PE=1 SV=1
Q7L576	6	CYFIP1	1.46823	0.203646	0.554083	0.691123	Cytoplasmic FMR1-interacting protein 1 OS=Homo sapiens OX=9606 GN=CYFIP1 PE=1 SV=1
Q16637	3	SMN1; SMN2	1.46754	0.372259	0.553398	0.429155	Survival motor neuron protein OS=Homo sapiens OX=9606 GN=SMN1 PE=1 SV=1
Q8NAT1	7	GTDC2; POMGNT2	1.46521	0.316495	0.551109	0.499633	Protein O-linked-mannose beta-1,4-N-acetylglucosaminyltransferase 2 OS=Homo sapiens OX=9606 GN=POMGNT2 PE=1 SV=1
O75165	65	DNAJC13	1.46428	0.0715894	0.550189	1.14515	DnaJ homolog subfamily C member 13 OS=Homo sapiens OX=9606 GN=DNAJC13 PE=1 SV=5
Q9BXS5	14	AP1M1	1.4474	0.0032435	0.533463	2.48899	AP-1 complex subunit mu-1 OS=Homo sapiens OX=9606 GN=AP1M1 PE=1 SV=3
Q15366	5	PCBP2	1.44656	0.247411	0.532629	0.606582	Poly(rC)-binding protein 2 OS=Homo sapiens OX=9606 GN=PCBP2 PE=1 SV=1
P04075	6	ALDOA	1.44303	0.015557	0.529098	1.80807	Fructose-bisphosphate aldolase A OS=Homo sapiens OX=9606 GN=ALDOA PE=1 SV=2
P34932	2	HSPA4	1.44297	0.0816298	0.529038	1.08815	Heat shock 70 kDa protein 4 OS=Homo sapiens OX=9606 GN=HSPA4 PE=1 SV=4
Q03519	2	TAP2	1.44269	0.850239	0.528761	0.0704589	Antigen peptide transporter 2 OS=Homo sapiens OX=9606 GN=TAP2 PE=1 SV=1
P09497	2	CLTB	1.44192	0.437296	0.527987	0.359225	Clathrin light chain B OS=Homo sapiens OX=9606 GN=CLTB PE=1 SV=1
O43795	7	MYO1B	1.43587	0.971513	0.521929	0.0125512	Unconventional myosin-Ib OS=Homo sapiens OX=9606 GN=MYO1B PE=1 SV=3
P17813	4	ENG	1.43448	0.0210082	0.520525	1.67761	Endoglin OS=Homo sapiens OX=9606 GN=ENG PE=1 SV=2
P98082	12	DAB2	1.43311	0.0540355	0.51915	1.26732	Disabled homolog 2 OS=Homo sapiens OX=9606 GN=DAB2 PE=1 SV=3
O00159	18	MYO1C	1.42987	0.266771	0.515889	0.573862	Unconventional myosin-Ic OS=Homo sapiens OX=9606 GN=MYO1C PE=1 SV=4
P61018	4	RAB4B	1.42933	0.887158	0.515338	0.0519992	Ras-related protein Rab-4B OS=Homo sapiens OX=9606 GN=RAB4B PE=1 SV=1
Q9NYT0	6	PLEK2	1.42333	0.619597	0.509273	0.207891	Pleckstrin-2 OS=Homo sapiens OX=9606 GN=PLEK2 PE=1 SV=1
P33993	6	MCM7	1.42037	0.0441248	0.506266	1.35532	DNA replication licensing factor MCM7 OS=Homo sapiens OX=9606 GN=MCM7 PE=1 SV=4
Q7Z7N9	3	TMEM179B	1.41976	0.00323343	0.505645	2.49034	Transmembrane protein 179B OS=Homo sapiens OX=9606 GN=TMEM179B PE=1 SV=1
Q8IWB7	11	WDFY1	1.41601	0.341205	0.501834	0.466985	WD repeat and FYVE domain-containing protein 1 OS=Homo sapiens OX=9606 GN=WDFY1 PE=1 SV=1
P0DP25	7	CALM3; CALM2; CALM1	1.41503	0.304741	0.500836	0.516069	Calmodulin-3 OS=Homo sapiens OX=9606 GN=CALM3 PE=1 SV=1
P00338	5	LDHA	1.41465	0.076565	0.500445	1.11597	L-lactate dehydrogenase A chain OS=Homo sapiens OX=9606 GN=LDHA PE=1 SV=2
Q9Y4F1	5	FARP1	1.41401	0.679301	0.499788	0.167938	FERM, ARHGEF and pleckstrin domain-containing protein 1 OS=Homo sapiens OX=9606 GN=FARP1 PE=1 SV=1
Q9UNF0	2	PACSIN2	1.40744	0.758232	0.493076	0.120198	Protein kinase C and casein kinase substrate in neurons protein 2 OS=Homo sapiens OX=9606 GN=PACSIN2 PE=1 SV=2
P40939	15	HADHA	1.40487	0.00197539	0.490435	2.70435	Trifunctional enzyme subunit alpha, mitochondrial OS=Homo sapiens OX=9606 GN=HADHA PE=1 SV=2
P43007	5	SLC1A4	1.40445	0.0147113	0.490006	1.83235	Neutral amino acid transporter A OS=Homo sapiens OX=9606 GN=SLC1A4 PE=1 SV=1
P45880	6	VDAC2	1.40403	0.437603	0.489573	0.358919	Non-selective voltage-gated ion channel VDAC2 OS=Homo sapiens OX=9606 GN=VDAC2 PE=1 SV=2
P52272	16	HNRNPM	1.39883	0.227405	0.484224	0.6432	Heterogeneous nuclear ribonucleoprotein M OS=Homo sapiens OX=9606 GN=HNRNPM PE=1 SV=3
Q9UNH7	4	SNX6	1.39774	0.0276599	0.483097	1.55815	Sorting nexin-6 OS=Homo sapiens OX=9606 GN=SNX6 PE=1 SV=1
O60763	5	USO1	1.39533	0.345717	0.480608	0.46128	General vesicular transport factor p115 OS=Homo sapiens OX=9606 GN=USO1 PE=1 SV=2
Q14764	8	MVP	1.39241	0.134571	0.477587	0.871047	Major vault protein OS=Homo sapiens OX=9606 GN=MVP PE=1 SV=4
P08754	5	GNAI3	1.39232	0.0452342	0.477491	1.34453	Guanine nucleotide-binding protein G(i) subunit alpha-3 OS=Homo sapiens OX=9606 GN=GNAI3 PE=1 SV=3
Q04917	2	YWHAH	1.38826	0.359429	0.473279	0.444387	14-3-3 protein eta OS=Homo sapiens OX=9606 GN=YWHAH PE=1 SV=4
P26640	2	VARS; VARS2	1.38667	0.403024	0.471628	0.394669	Valine--tRNA ligase OS=Homo sapiens OX=9606 GN=VARS1 PE=1 SV=4
P08779	9	KRT16	1.38382	0.160737	0.468658	0.793884	Keratin, type I cytoskeletal 16 OS=Homo sapiens OX=9606 GN=KRT16 PE=1 SV=4
Q04637	9	EIF4G1	1.38011	0.739887	0.464781	0.130835	Eukaryotic translation initiation factor 4 gamma 1 OS=Homo sapiens OX=9606 GN=EIF4G1 PE=1 SV=4
P21291	2	CSRP1	1.37717	0.187997	0.461712	0.725848	Cysteine and glycine-rich protein 1 OS=Homo sapiens OX=9606 GN=CSRP1 PE=1 SV=3
Q13595	2	TRA2A	1.37553	0.0869931	0.459986	1.06051	Transformer-2 protein homolog alpha OS=Homo sapiens OX=9606 GN=TRA2A PE=1 SV=1
O60664	14	PLIN3	1.37339	0.277357	0.457746	0.556962	Perilipin-3 OS=Homo sapiens OX=9606 GN=PLIN3 PE=1 SV=3
Q99943	2	AGPAT1	1.37182	0.0651925	0.456086	1.1858	1-acyl-sn-glycerol-3-phosphate acyltransferase alpha OS=Homo sapiens OX=9606 GN=AGPAT1 PE=1 SV=2
P53680	5	AP2S1	1.36726	0.221788	0.451291	0.654061	AP-2 complex subunit sigma OS=Homo sapiens OX=9606 GN=AP2S1 PE=1 SV=2
O14773	6	TPP1	1.36582	0.00873168	0.449764	2.0589	Tripeptidyl-peptidase 1 OS=Homo sapiens OX=9606 GN=TPP1 PE=1 SV=2
Q13492	3	PICALM	1.36491	0.318787	0.448808	0.4965	Phosphatidylinositol-binding clathrin assembly protein OS=Homo sapiens OX=9606 GN=PICALM PE=1 SV=2
Q9BU79	2	C7orf23; TMEM243	1.36275	0.00883647	0.446524	2.05372	Transmembrane protein 243 OS=Homo sapiens OX=9606 GN=TMEM243 PE=1 SV=1
P15311	8	EZR	1.36181	0.785549	0.445521	0.104827	Ezrin OS=Homo sapiens OX=9606 GN=EZR PE=1 SV=4
O43747	17	AP1G1	1.36079	0.00361007	0.444446	2.44248	AP-1 complex subunit gamma-1 OS=Homo sapiens OX=9606 GN=AP1G1 PE=1 SV=5
O75427	4	LRCH4	1.35759	0.402354	0.44105	0.395391	Leucine-rich repeat and calponin homology domain-containing protein 4 OS=Homo sapiens OX=9606 GN=LRCH4 PE=1 SV=2
Q13162	6	PRDX4	1.3571	0.686204	0.44053	0.163547	Peroxiredoxin-4 OS=Homo sapiens OX=9606 GN=PRDX4 PE=1 SV=1
Q9BUF5	5	TUBB6	1.35533	0.468863	0.438649	0.328954	Tubulin beta-6 chain OS=Homo sapiens OX=9606 GN=TUBB6 PE=1 SV=1
P55327	4	TPD52	1.35289	0.000829301	0.436046	3.08129	Tumor protein D52 OS=Homo sapiens OX=9606 GN=TPD52 PE=1 SV=2
P98196	9	ATP11A	1.35223	0.135604	0.435336	0.867728	Phospholipid-transporting ATPase IH OS=Homo sapiens OX=9606 GN=ATP11A PE=1 SV=3
P62841	2	RPS15	1.35219	0.736747	0.435293	0.132682	Small ribosomal subunit protein uS19 OS=Homo sapiens OX=9606 GN=RPS15 PE=1 SV=2
P48643	16	CCT5	1.35152	0.113452	0.434581	0.945188	T-complex protein 1 subunit epsilon OS=Homo sapiens OX=9606 GN=CCT5 PE=1 SV=1
Q96PC3	2	AP1S3	1.35149	0.000542996	0.43455	3.2652	AP-1 complex subunit sigma-3 OS=Homo sapiens OX=9606 GN=AP1S3 PE=1 SV=1
Q68DH5	4	LMBRD2	1.34948	0.0177858	0.432409	1.74993	G-protein coupled receptor-associated protein LMBRD2 OS=Homo sapiens OX=9606 GN=LMBRD2 PE=1 SV=1
Q15149	128	PLEC	1.3494	0.0049144	0.432314	2.30853	Plectin OS=Homo sapiens OX=9606 GN=PLEC PE=1 SV=3
Q9Y4P3	2	TBL2	1.34756	0.208163	0.430345	0.681596	Transducin beta-like protein 2 OS=Homo sapiens OX=9606 GN=TBL2 PE=1 SV=1
O00443	6	PIK3C2A	1.34473	0.109798	0.42732	0.959406	Phosphatidylinositol 4-phosphate 3-kinase C2 domain-containing subunit alpha OS=Homo sapiens OX=9606 GN=PIK3C2A PE=1 SV=2
Q13510	3	ASAH1	1.34449	0.109856	0.427056	0.959176	Acid ceramidase OS=Homo sapiens OX=9606 GN=ASAH1 PE=1 SV=5
Q9BTU6	26	PI4K2A	1.344	0.0458694	0.426528	1.33848	Phosphatidylinositol 4-kinase type 2-alpha OS=Homo sapiens OX=9606 GN=PI4K2A PE=1 SV=1
P08670	22	VIM	1.34322	0.0171676	0.425693	1.76529	Vimentin OS=Homo sapiens OX=9606 GN=VIM PE=1 SV=4
Q14257	6	RCN2	1.34235	0.481985	0.424757	0.316966	Reticulocalbin-2 OS=Homo sapiens OX=9606 GN=RCN2 PE=1 SV=1
Q5ZPR3	2	CD276	1.33912	0.446729	0.42129	0.349956	CD276 antigen OS=Homo sapiens OX=9606 GN=CD276 PE=1 SV=1
P61204	3	ARF3	1.33896	0.0340169	0.421115	1.46831	ADP-ribosylation factor 3 OS=Homo sapiens OX=9606 GN=ARF3 PE=1 SV=2
P27105	8	STOM	1.33818	0.603204	0.420273	0.219535	Stomatin OS=Homo sapiens OX=9606 GN=STOM PE=1 SV=3
Q14697	11	GANAB	1.33741	0.000696177	0.419441	3.15728	Neutral alpha-glucosidase AB OS=Homo sapiens OX=9606 GN=GANAB PE=1 SV=3
P61073	3	CXCR4	1.33449	0.329217	0.416292	0.482517	C-X-C chemokine receptor type 4 OS=Homo sapiens OX=9606 GN=CXCR4 PE=1 SV=1
P14373	3	TRIM27	1.33444	0.1992	0.416236	0.70071	Zinc finger protein RFP OS=Homo sapiens OX=9606 GN=TRIM27 PE=1 SV=1
P39019	7	RPS19	1.3315	0.370337	0.413056	0.431403	Small ribosomal subunit protein eS19 OS=Homo sapiens OX=9606 GN=RPS19 PE=1 SV=2
Q15382	2	RHEB	1.32927	0.8915	0.410636	0.0498786	GTP-binding protein Rheb OS=Homo sapiens OX=9606 GN=RHEB PE=1 SV=1
Q14156	2	EFR3A	1.3289	0.969834	0.410234	0.0133025	Protein EFR3 homolog A OS=Homo sapiens OX=9606 GN=EFR3A PE=1 SV=2
P54760	7	EPHB4	1.32826	0.687784	0.409538	0.162548	Ephrin type-B receptor 4 OS=Homo sapiens OX=9606 GN=EPHB4 PE=1 SV=2
Q15365	5	PCBP1	1.32794	0.620864	0.409195	0.207004	Poly(rC)-binding protein 1 OS=Homo sapiens OX=9606 GN=PCBP1 PE=1 SV=2
P11234	3	RALB	1.32493	9.5625e-05	0.405911	4.01943	Ras-related protein Ral-B OS=Homo sapiens OX=9606 GN=RALB PE=1 SV=1
P51788	2	CLCN2	1.32391	0.00583667	0.4048	2.23383	Chloride channel protein 2 OS=Homo sapiens OX=9606 GN=CLCN2 PE=1 SV=2
Q7Z3C6	22	ATG9A	1.32326	0.0239971	0.404098	1.61984	Autophagy-related protein 9A OS=Homo sapiens OX=9606 GN=ATG9A PE=1 SV=3
Q16513	6	PKN2	1.32204	0.0623181	0.402761	1.20539	Serine/threonine-protein kinase N2 OS=Homo sapiens OX=9606 GN=PKN2 PE=1 SV=1
O75494	4	SRSF10; LOC100996657	1.32161	0.406858	0.402292	0.390558	Serine/arginine-rich splicing factor 10 OS=Homo sapiens OX=9606 GN=SRSF10 PE=1 SV=1
P31946	4	YWHAB	1.32134	0.369919	0.402001	0.431894	14-3-3 protein beta/alpha OS=Homo sapiens OX=9606 GN=YWHAB PE=1 SV=3
Q13243	2	SRSF5	1.31759	0.127361	0.397901	0.894964	Serine/arginine-rich splicing factor 5 OS=Homo sapiens OX=9606 GN=SRSF5 PE=1 SV=1
Q969E2	3	SCAMP4	1.31585	0.126326	0.395997	0.898508	Secretory carrier-associated membrane protein 4 OS=Homo sapiens OX=9606 GN=SCAMP4 PE=1 SV=1
O43143	2	DHX15	1.31444	0.0424561	0.394444	1.37206	ATP-dependent RNA helicase DHX15 OS=Homo sapiens OX=9606 GN=DHX15 PE=1 SV=2
Q6RW13	4	AGTRAP	1.31285	0.0417726	0.392703	1.37911	Type-1 angiotensin II receptor-associated protein OS=Homo sapiens OX=9606 GN=AGTRAP PE=1 SV=1
P48556	4	PSMD8	1.30818	0.43697	0.387565	0.359548	26S proteasome non-ATPase regulatory subunit 8 OS=Homo sapiens OX=9606 GN=PSMD8 PE=1 SV=2
P21796	12	VDAC1	1.3057	0.74335	0.384819	0.128807	Non-selective voltage-gated ion channel VDAC1 OS=Homo sapiens OX=9606 GN=VDAC1 PE=1 SV=2
O00584	3	RNASET2	1.30527	0.0416741	0.384351	1.38013	Ribonuclease T2 OS=Homo sapiens OX=9606 GN=RNASET2 PE=1 SV=2
P12277	4	CKB	1.30518	0.00276752	0.384254	2.55791	Creatine kinase B-type OS=Homo sapiens OX=9606 GN=CKB PE=1 SV=1
Q8NCG7	14	DAGLB	1.30351	0.0215636	0.382407	1.66628	Diacylglycerol lipase-beta OS=Homo sapiens OX=9606 GN=DAGLB PE=1 SV=2
Q9HAV0	5	GNB4	1.30321	0.578944	0.382073	0.237364	Guanine nucleotide-binding protein subunit beta-4 OS=Homo sapiens OX=9606 GN=GNB4 PE=1 SV=3
O43491	4	EPB41L2	1.30268	0.442472	0.381481	0.354114	Band 4.1-like protein 2 OS=Homo sapiens OX=9606 GN=EPB41L2 PE=1 SV=1
P17931	6	LGALS3	1.30198	0.000135019	0.380711	3.86961	Galectin-3 OS=Homo sapiens OX=9606 GN=LGALS3 PE=1 SV=5
Q9P0L0	6	VAPA	1.30148	0.0769437	0.380151	1.11383	Vesicle-associated membrane protein-associated protein A OS=Homo sapiens OX=9606 GN=VAPA PE=1 SV=3
Q63HQ0	5	AP1AR	1.30114	0.0425775	0.379771	1.37082	AP-1 complex-associated regulatory protein OS=Homo sapiens OX=9606 GN=AP1AR PE=1 SV=1
Q9BXP2	7	SLC12A9	1.29957	0.0446146	0.378038	1.35052	Solute carrier family 12 member 9 OS=Homo sapiens OX=9606 GN=SLC12A9 PE=1 SV=1
Q96G23	2	CERS2	1.29954	0.97824	0.377999	0.00955474	Ceramide synthase 2 OS=Homo sapiens OX=9606 GN=CERS2 PE=1 SV=1
O43861	3	ATP9B	1.29939	0.650624	0.377832	0.18667	Probable phospholipid-transporting ATPase IIB OS=Homo sapiens OX=9606 GN=ATP9B PE=1 SV=4
P34897	4	SHMT2	1.29255	0.0800778	0.370224	1.09649	Serine hydroxymethyltransferase, mitochondrial OS=Homo sapiens OX=9606 GN=SHMT2 PE=1 SV=3
P55036	5	PSMD4	1.2907	0.838474	0.368158	0.0765101	26S proteasome non-ATPase regulatory subunit 4 OS=Homo sapiens OX=9606 GN=PSMD4 PE=1 SV=1
P61163	2	ACTR1A	1.29057	0.414668	0.368006	0.382299	Alpha-centractin OS=Homo sapiens OX=9606 GN=ACTR1A PE=1 SV=1
P62873	7	GNB1	1.29	0.306859	0.367369	0.513061	Guanine nucleotide-binding protein G(I)/G(S)/G(T) subunit beta-1 OS=Homo sapiens OX=9606 GN=GNB1 PE=1 SV=3
P51809	10	VAMP7	1.28994	0.0354607	0.367305	1.45025	Vesicle-associated membrane protein 7 OS=Homo sapiens OX=9606 GN=VAMP7 PE=1 SV=3
Q13393	6	PLD1	1.28821	0.0961882	0.365367	1.01688	Phospholipase D1 OS=Homo sapiens OX=9606 GN=PLD1 PE=1 SV=1
P62857	2	RPS28	1.2866	0.78096	0.363568	0.107371	Small ribosomal subunit protein eS28 OS=Homo sapiens OX=9606 GN=RPS28 PE=1 SV=1
P08133	22	ANXA6	1.28527	0.301533	0.362067	0.520666	Annexin A6 OS=Homo sapiens OX=9606 GN=ANXA6 PE=1 SV=3
P07948	4	LYN	1.28253	0.356387	0.358992	0.448078	Tyrosine-protein kinase Lyn OS=Homo sapiens OX=9606 GN=LYN PE=1 SV=3
P07858	5	CTSB	1.28204	0.0456266	0.358439	1.34078	Cathepsin B OS=Homo sapiens OX=9606 GN=CTSB PE=1 SV=3
P62937	7	PPIA	1.28132	0.186289	0.357627	0.729812	Peptidyl-prolyl cis-trans isomerase A OS=Homo sapiens OX=9606 GN=PPIA PE=1 SV=2
P08243	3	ASNS	1.28078	0.368294	0.357021	0.433805	Asparagine synthetase [glutamine-hydrolyzing] OS=Homo sapiens OX=9606 GN=ASNS PE=1 SV=4
P43121	10	MCAM	1.27947	0.190651	0.355549	0.71976	Cell surface glycoprotein MUC18 OS=Homo sapiens OX=9606 GN=MCAM PE=1 SV=2
Q93096	3	PTP4A1	1.2778	0.233914	0.353665	0.630943	Protein tyrosine phosphatase type IVA 1 OS=Homo sapiens OX=9606 GN=PTP4A1 PE=1 SV=2
P68400	4	CSNK2A1	1.27293	0.0124909	0.348156	1.90341	Casein kinase II subunit alpha OS=Homo sapiens OX=9606 GN=CSNK2A1 PE=1 SV=1
P36268	2	GGT2	1.27267	0.139003	0.347863	0.856977	Inactive glutathione hydrolase 2 OS=Homo sapiens OX=9606 GN=GGT2P PE=1 SV=3
P18827	2	SDC1	1.27152	0.500067	0.346549	0.300971	Syndecan-1 OS=Homo sapiens OX=9606 GN=SDC1 PE=1 SV=3
P26038	12	MSN	1.26942	0.32118	0.344165	0.493251	Moesin OS=Homo sapiens OX=9606 GN=MSN PE=1 SV=3
Q6IAA8	8	LAMTOR1	1.26909	0.055582	0.343798	1.25507	Ragulator complex protein LAMTOR1 OS=Homo sapiens OX=9606 GN=LAMTOR1 PE=1 SV=2
P37108	4	SRP14	1.26814	0.472042	0.342715	0.32602	Signal recognition particle 14 kDa protein OS=Homo sapiens OX=9606 GN=SRP14 PE=1 SV=2
Q8N6T3	4	ARFGAP1	1.26747	0.321618	0.341946	0.49266	ADP-ribosylation factor GTPase-activating protein 1 OS=Homo sapiens OX=9606 GN=ARFGAP1 PE=1 SV=2
Q9NVJ2	3	ARL8B	1.26612	0.00455066	0.340416	2.34193	ADP-ribosylation factor-like protein 8B OS=Homo sapiens OX=9606 GN=ARL8B PE=1 SV=1
P61966	3	AP1S1	1.26538	0.00728035	0.339575	2.13785	AP-1 complex subunit sigma-1A OS=Homo sapiens OX=9606 GN=AP1S1 PE=1 SV=1
P33908	2	MAN1A1	1.26267	0.586451	0.336479	0.231768	Mannosyl-oligosaccharide 1,2-alpha-mannosidase IA OS=Homo sapiens OX=9606 GN=MAN1A1 PE=1 SV=3
Q9BUJ2	11	HNRNPUL1	1.26136	0.61474	0.33498	0.211309	Heterogeneous nuclear ribonucleoprotein U-like protein 1 OS=Homo sapiens OX=9606 GN=HNRNPUL1 PE=1 SV=2
Q6PKG0	6	LARP1	1.26065	0.97656	0.33417	0.0103009	La-related protein 1 OS=Homo sapiens OX=9606 GN=LARP1 PE=1 SV=2
Q15041	2	ARL6IP1	1.26049	0.0491495	0.333988	1.30848	ADP-ribosylation factor-like protein 6-interacting protein 1 OS=Homo sapiens OX=9606 GN=ARL6IP1 PE=1 SV=2
Q04695	4	KRT17	1.25992	0.78413	0.333334	0.105612	Keratin, type I cytoskeletal 17 OS=Homo sapiens OX=9606 GN=KRT17 PE=1 SV=2
P23396	16	RPS3	1.25947	0.309501	0.332821	0.509337	Small ribosomal subunit protein uS3 OS=Homo sapiens OX=9606 GN=RPS3 PE=1 SV=2
O00299	4	CLIC1	1.25868	0.979911	0.331907	0.00881323	Chloride intracellular channel protein 1 OS=Homo sapiens OX=9606 GN=CLIC1 PE=1 SV=4
A0FGR8	21	ESYT2	1.25858	0.00303313	0.331798	2.51811	Extended synaptotagmin-2 OS=Homo sapiens OX=9606 GN=ESYT2 PE=1 SV=1
Q92692	2	PVRL2; NECTIN2	1.2575	0.270976	0.330564	0.567069	Nectin-2 OS=Homo sapiens OX=9606 GN=NECTIN2 PE=1 SV=1
P62851	4	RPS25	1.25738	0.488836	0.330419	0.310837	Small ribosomal subunit protein eS25 OS=Homo sapiens OX=9606 GN=RPS25 PE=1 SV=1
Q8IY95	3	TMEM192	1.25724	0.969484	0.330263	0.0134595	Transmembrane protein 192 OS=Homo sapiens OX=9606 GN=TMEM192 PE=1 SV=1
Q16531	7	DDB1	1.25712	0.0492412	0.330117	1.30767	DNA damage-binding protein 1 OS=Homo sapiens OX=9606 GN=DDB1 PE=1 SV=1
P84095	9	RHOG	1.25674	0.0965653	0.329682	1.01518	Rho-related GTP-binding protein RhoG OS=Homo sapiens OX=9606 GN=RHOG PE=1 SV=1
P62879	5	GNB2	1.25449	0.283769	0.327101	0.547035	Guanine nucleotide-binding protein G(I)/G(S)/G(T) subunit beta-2 OS=Homo sapiens OX=9606 GN=GNB2 PE=1 SV=3
P09382	8	LGALS1	1.25441	0.0652602	0.327011	1.18535	Galectin-1 OS=Homo sapiens OX=9606 GN=LGALS1 PE=1 SV=2
Q9C0B5	3	ZDHHC5	1.2537	0.69182	0.326191	0.160007	Palmitoyltransferase ZDHHC5 OS=Homo sapiens OX=9606 GN=ZDHHC5 PE=1 SV=2
P04083	4	ANXA1	1.25322	0.545435	0.325635	0.263257	Annexin A1 OS=Homo sapiens OX=9606 GN=ANXA1 PE=1 SV=2
P60174	10	TPI1	1.25225	0.210592	0.324527	0.676557	Triosephosphate isomerase OS=Homo sapiens OX=9606 GN=TPI1 PE=1 SV=4
P00533	16	EGFR	1.25092	0.877321	0.322992	0.0568417	Epidermal growth factor receptor OS=Homo sapiens OX=9606 GN=EGFR PE=1 SV=2
Q14254	6	FLOT2	1.24986	0.285579	0.321768	0.544274	Flotillin-2 OS=Homo sapiens OX=9606 GN=FLOT2 PE=1 SV=2
Q9UDY4	7	DNAJB4	1.2494	0.782938	0.321238	0.106273	DnaJ homolog subfamily B member 4 OS=Homo sapiens OX=9606 GN=DNAJB4 PE=1 SV=1
Q9UHN6	2	TMEM2	1.24911	0.397054	0.320898	0.40115	Cell surface hyaluronidase CEMIP2 OS=Homo sapiens OX=9606 GN=CEMIP2 PE=1 SV=1
O95159	5	ZFPL1	1.24802	0.182499	0.319638	0.73874	Zinc finger protein-like 1 OS=Homo sapiens OX=9606 GN=ZFPL1 PE=1 SV=2
P14923	7	JUP	1.24766	0.108522	0.319225	0.964481	Junction plakoglobin OS=Homo sapiens OX=9606 GN=JUP PE=1 SV=3
Q9Y6M5	9	SLC30A1	1.246	0.490337	0.3173	0.309505	Proton-coupled zinc antiporter SLC30A1 OS=Homo sapiens OX=9606 GN=SLC30A1 PE=1 SV=3
P40926	10	MDH2	1.24572	0.889937	0.31698	0.0506407	Malate dehydrogenase, mitochondrial OS=Homo sapiens OX=9606 GN=MDH2 PE=1 SV=3
A5YKK6	4	CNOT1	1.24519	0.669585	0.316367	0.174194	CCR4-NOT transcription complex subunit 1 OS=Homo sapiens OX=9606 GN=CNOT1 PE=1 SV=2
Q9Y2Q5	4	LAMTOR2	1.24483	0.840523	0.315949	0.0754502	Ragulator complex protein LAMTOR2 OS=Homo sapiens OX=9606 GN=LAMTOR2 PE=1 SV=1
P62249	8	RPS16	1.24355	0.698484	0.314466	0.155844	Small ribosomal subunit protein uS9 OS=Homo sapiens OX=9606 GN=RPS16 PE=1 SV=2
Q12797	3	ASPH	1.24331	0.607264	0.314189	0.216622	Aspartyl/asparaginyl beta-hydroxylase OS=Homo sapiens OX=9606 GN=ASPH PE=1 SV=3
Q9P289	3	MST4; STK26	1.2423	0.955979	0.313017	0.0195515	Serine/threonine-protein kinase 26 OS=Homo sapiens OX=9606 GN=STK26 PE=1 SV=2
O94886	3	TMEM63A	1.24187	0.0400855	0.312513	1.39701	CSC1-like protein 1 OS=Homo sapiens OX=9606 GN=TMEM63A PE=1 SV=3
P49006	5	MARCKSL1	1.24095	0.474837	0.31145	0.323455	MARCKS-related protein OS=Homo sapiens OX=9606 GN=MARCKSL1 PE=1 SV=2
O43169	3		1.24015	0.254718	0.310514	0.593941	Cytochrome b5 type B OS=Homo sapiens OX=9606 GN=CYB5B PE=1 SV=3
O00425	6	IGF2BP3	1.23999	0.543509	0.310328	0.264793	Insulin-like growth factor 2 mRNA-binding protein 3 OS=Homo sapiens OX=9606 GN=IGF2BP3 PE=1 SV=2
Q13421	11	MSLN	1.23979	0.123985	0.310096	0.906629	Mesothelin OS=Homo sapiens OX=9606 GN=MSLN PE=1 SV=2
Q8TBA6	17	GOLGA5	1.2373	0.195401	0.307192	0.709073	Golgin subfamily A member 5 OS=Homo sapiens OX=9606 GN=GOLGA5 PE=1 SV=3
O60716	3	CTNND1	1.23583	0.322186	0.305476	0.491894	Catenin delta-1 OS=Homo sapiens OX=9606 GN=CTNND1 PE=1 SV=1
Q92820	3	GGH	1.23504	0.17083	0.304563	0.767435	Gamma-glutamyl hydrolase OS=Homo sapiens OX=9606 GN=GGH PE=1 SV=2
Q9NYZ1	4	FAM18B1; TVP23B	1.23455	0.00223331	0.303983	2.65105	Golgi apparatus membrane protein TVP23 homolog B OS=Homo sapiens OX=9606 GN=TVP23B PE=1 SV=2
Q07065	5	CKAP4	1.23429	0.361807	0.303679	0.441522	Cytoskeleton-associated protein 4 OS=Homo sapiens OX=9606 GN=CKAP4 PE=1 SV=2
Q14203	2	DCTN1	1.2322	0.759744	0.301241	0.119333	Dynactin subunit 1 OS=Homo sapiens OX=9606 GN=DCTN1 PE=1 SV=3
P60866	4	RPS20	1.23079	0.575445	0.299585	0.239996	Small ribosomal subunit protein uS10 OS=Homo sapiens OX=9606 GN=RPS20 PE=1 SV=1
P05362	11	ICAM1	1.23065	0.570599	0.299425	0.243669	Intercellular adhesion molecule 1 OS=Homo sapiens OX=9606 GN=ICAM1 PE=1 SV=2
Q96QK1	6	VPS35	1.22906	0.00675667	0.297561	2.17027	Vacuolar protein sorting-associated protein 35 OS=Homo sapiens OX=9606 GN=VPS35 PE=1 SV=2
P25398	7	RPS12	1.22812	0.628857	0.296456	0.201448	Small ribosomal subunit protein eS12 OS=Homo sapiens OX=9606 GN=RPS12 PE=1 SV=3
P14314	8	PRKCSH	1.22716	0.679522	0.295318	0.167796	Glucosidase 2 subunit beta OS=Homo sapiens OX=9606 GN=PRKCSH PE=1 SV=2
Q9BYG3	6	MKI67IP; NIFK	1.22464	0.340984	0.292363	0.467266	MKI67 FHA domain-interacting nucleolar phosphoprotein OS=Homo sapiens OX=9606 GN=NIFK PE=1 SV=1
P51790	7	CLCN3	1.22321	0.02177	0.290676	1.66214	H(+)/Cl(-) exchange transporter 3 OS=Homo sapiens OX=9606 GN=CLCN3 PE=1 SV=2
Q5VST6	6	ABHD17B; FAM108B1	1.22055	0.35892	0.287531	0.445002	Alpha/beta hydrolase domain-containing protein 17B OS=Homo sapiens OX=9606 GN=ABHD17B PE=1 SV=1
Q9Y548	3	YIPF1	1.22032	0.0150765	0.287257	1.8217	Protein YIPF1 OS=Homo sapiens OX=9606 GN=YIPF1 PE=1 SV=1
O95297	6	MPZL1	1.22013	0.751022	0.287036	0.124347	Myelin protein zero-like protein 1 OS=Homo sapiens OX=9606 GN=MPZL1 PE=1 SV=1
Q8NC51	5	SERBP1	1.21821	0.150297	0.284765	0.82305	SERPINE1 mRNA-binding protein 1 OS=Homo sapiens OX=9606 GN=SERBP1 PE=1 SV=2
P63208	2	SKP1	1.21593	0.157631	0.282063	0.802359	S-phase kinase-associated protein 1 OS=Homo sapiens OX=9606 GN=SKP1 PE=1 SV=2
Q16563	7	SYPL1	1.21544	0.0510709	0.281482	1.29183	Synaptophysin-like protein 1 OS=Homo sapiens OX=9606 GN=SYPL1 PE=1 SV=1
P62273	2	RPS29	1.21541	0.508299	0.281445	0.29388	Small ribosomal subunit protein uS14 OS=Homo sapiens OX=9606 GN=RPS29 PE=1 SV=2
Q08945	3	SSRP1	1.21539	0.565254	0.281424	0.247756	FACT complex subunit SSRP1 OS=Homo sapiens OX=9606 GN=SSRP1 PE=1 SV=1
Q99832	15	CCT7	1.21492	0.606729	0.280865	0.217005	T-complex protein 1 subunit eta OS=Homo sapiens OX=9606 GN=CCT7 PE=1 SV=2
Q10567	13	AP1B1	1.21482	0.0756482	0.280746	1.1212	AP-1 complex subunit beta-1 OS=Homo sapiens OX=9606 GN=AP1B1 PE=1 SV=3
P29992	5	GNA11	1.21429	0.677221	0.280119	0.16927	Guanine nucleotide-binding protein subunit alpha-11 OS=Homo sapiens OX=9606 GN=GNA11 PE=1 SV=2
P49810	3	PSEN2	1.21362	0.156293	0.279314	0.806062	Presenilin-2 OS=Homo sapiens OX=9606 GN=PSEN2 PE=1 SV=1
Q6ZMB5	4	TMEM184A	1.21351	0.104731	0.279187	0.979923	Transmembrane protein 184A OS=Homo sapiens OX=9606 GN=TMEM184A PE=1 SV=1
P15151	2	PVR	1.21259	0.608897	0.278093	0.215456	Poliovirus receptor OS=Homo sapiens OX=9606 GN=PVR PE=1 SV=2
O14672	2	ADAM10	1.21134	0.774123	0.276598	0.11119	Disintegrin and metalloproteinase domain-containing protein 10 OS=Homo sapiens OX=9606 GN=ADAM10 PE=1 SV=1
Q9UQB8	5	BAIAP2	1.21126	0.00308872	0.276505	2.51022	BAR/IMD domain-containing adapter protein 2 OS=Homo sapiens OX=9606 GN=BAIAP2 PE=1 SV=1
O75955	13	FLOT1	1.21111	0.513322	0.276334	0.28961	Flotillin-1 OS=Homo sapiens OX=9606 GN=FLOT1 PE=1 SV=3
P23458	6	JAK1	1.21082	0.376018	0.275984	0.424791	Tyrosine-protein kinase JAK1 OS=Homo sapiens OX=9606 GN=JAK1 PE=1 SV=2
Q9NUP9	3	LIN7C	1.21078	0.384165	0.27594	0.415482	Protein lin-7 homolog C OS=Homo sapiens OX=9606 GN=LIN7C PE=1 SV=1
Q969L2	2	MAL2	1.21053	0.174404	0.275635	0.758443	Protein MAL2 OS=Homo sapiens OX=9606 GN=MAL2 PE=1 SV=1
P26641	7	EEF1G	1.21022	0.554721	0.275272	0.255925	Elongation factor 1-gamma OS=Homo sapiens OX=9606 GN=EEF1G PE=1 SV=3
P63104	8	YWHAZ	1.20882	0.430707	0.273594	0.365818	14-3-3 protein zeta/delta OS=Homo sapiens OX=9606 GN=YWHAZ PE=1 SV=1
Q9NXN4	2	GDAP2	1.20782	0.0376301	0.272405	1.42446	Ganglioside-induced differentiation-associated protein 2 OS=Homo sapiens OX=9606 GN=GDAP2 PE=1 SV=1
Q01650	6	SLC7A5	1.20674	0.59241	0.27111	0.227378	Large neutral amino acids transporter small subunit 1 OS=Homo sapiens OX=9606 GN=SLC7A5 PE=1 SV=2
Q9NUN5	3	LMBRD1	1.20659	0.165089	0.270936	0.782283	Lysosomal cobalamin transport escort protein LMBD1 OS=Homo sapiens OX=9606 GN=LMBRD1 PE=1 SV=1
P50991	14	CCT4	1.20558	0.825506	0.269724	0.0832797	T-complex protein 1 subunit delta OS=Homo sapiens OX=9606 GN=CCT4 PE=1 SV=4
Q6NSJ0	3	KIAA1161; MYORG	1.20471	0.938447	0.268681	0.02759	Myogenesis-regulating glycosidase OS=Homo sapiens OX=9606 GN=MYORG PE=1 SV=2
Q15836	3	VAMP3	1.2045	0.03054	0.268436	1.51513	Vesicle-associated membrane protein 3 OS=Homo sapiens OX=9606 GN=VAMP3 PE=1 SV=3
Q13636	2	RAB31	1.20423	0.10443	0.268107	0.981176	Ras-related protein Rab-31 OS=Homo sapiens OX=9606 GN=RAB31 PE=1 SV=2
P12259	5	F5	1.20264	0.766562	0.266207	0.115453	Coagulation factor V OS=Homo sapiens OX=9606 GN=F5 PE=1 SV=4
P38159	8	RBMX	1.20238	0.366767	0.265888	0.435609	RNA-binding motif protein, X chromosome OS=Homo sapiens OX=9606 GN=RBMX PE=1 SV=3
O00186	7	STXBP3	1.20164	0.908696	0.265006	0.0415812	Syntaxin-binding protein 3 OS=Homo sapiens OX=9606 GN=STXBP3 PE=1 SV=2
P11233	3	RALA	1.20141	0.259526	0.264724	0.585819	Ras-related protein Ral-A OS=Homo sapiens OX=9606 GN=RALA PE=1 SV=1
P50895	8	BCAM	1.20099	0.622739	0.264228	0.205694	Basal cell adhesion molecule OS=Homo sapiens OX=9606 GN=BCAM PE=1 SV=2
Q86T03	2	TMEM55B; PIP4P1	1.19984	0.0502094	0.262843	1.29921	Type 1 phosphatidylinositol 4,5-bisphosphate 4-phosphatase OS=Homo sapiens OX=9606 GN=PIP4P1 PE=1 SV=1
P31930	3	UQCRC1	1.19869	0.972077	0.261459	0.0122993	Cytochrome b-c1 complex subunit 1, mitochondrial OS=Homo sapiens OX=9606 GN=UQCRC1 PE=1 SV=3
Q9H6X2	6	ANTXR1	1.19814	0.00851515	0.260801	2.06981	Anthrax toxin receptor 1 OS=Homo sapiens OX=9606 GN=ANTXR1 PE=1 SV=2
Q9HCJ1	3	ANKH	1.19808	0.390779	0.260725	0.408068	Mineralization regulator ANKH OS=Homo sapiens OX=9606 GN=ANKH PE=1 SV=2
O00231	9	PSMD11	1.19657	0.333387	0.25891	0.477051	26S proteasome non-ATPase regulatory subunit 11 OS=Homo sapiens OX=9606 GN=PSMD11 PE=1 SV=3
P15531	2	NME1	1.19444	0.706979	0.256335	0.150593	Nucleoside diphosphate kinase A OS=Homo sapiens OX=9606 GN=NME1 PE=1 SV=1
P63244	15	GNB2L1; RACK1	1.19443	0.819245	0.256319	0.0865864	Small ribosomal subunit protein RACK1 OS=Homo sapiens OX=9606 GN=RACK1 PE=1 SV=3
O14828	11	SCAMP3	1.19398	0.0658674	0.255782	1.18133	Secretory carrier-associated membrane protein 3 OS=Homo sapiens OX=9606 GN=SCAMP3 PE=1 SV=3
P06865	7	HEXA	1.19192	0.727402	0.253286	0.138225	Beta-hexosaminidase subunit alpha OS=Homo sapiens OX=9606 GN=HEXA PE=1 SV=2
Q9C004	3	SPRY4	1.19175	0.307744	0.253084	0.511811	Protein sprouty homolog 4 OS=Homo sapiens OX=9606 GN=SPRY4 PE=1 SV=2
P08865	12	RPSA	1.19147	0.953463	0.252741	0.0206964	Small ribosomal subunit protein uS2 OS=Homo sapiens OX=9606 GN=RPSA PE=1 SV=4
P25685	11	DNAJB1	1.19107	0.999421	0.252261	0.000251582	DnaJ homolog subfamily B member 1 OS=Homo sapiens OX=9606 GN=DNAJB1 PE=1 SV=4
P08195	31	SLC3A2	1.19082	0.381431	0.251953	0.418584	Amino acid transporter heavy chain SLC3A2 OS=Homo sapiens OX=9606 GN=SLC3A2 PE=1 SV=3
P62266	5	RPS23	1.18979	0.927366	0.250708	0.0327488	Small ribosomal subunit protein uS12 OS=Homo sapiens OX=9606 GN=RPS23 PE=1 SV=3
P18085	3	ARF4	1.1893	0.285159	0.250118	0.544912	ADP-ribosylation factor 4 OS=Homo sapiens OX=9606 GN=ARF4 PE=1 SV=3
P08174	15	CD55	1.18846	0.356795	0.249096	0.447582	Complement decay-accelerating factor OS=Homo sapiens OX=9606 GN=CD55 PE=1 SV=4
Q07021	4	C1QBP	1.18829	0.461214	0.248887	0.336098	Complement component 1 Q subcomponent-binding protein, mitochondrial OS=Homo sapiens OX=9606 GN=C1QBP PE=1 SV=1
Q06830	6	PRDX1	1.18734	0.563	0.247733	0.249492	Peroxiredoxin-1 OS=Homo sapiens OX=9606 GN=PRDX1 PE=1 SV=1
Q93050	17	ATP6V0A1	1.18727	0.0610302	0.247642	1.21446	V-type proton ATPase 116 kDa subunit a 1 OS=Homo sapiens OX=9606 GN=ATP6V0A1 PE=1 SV=3
Q8NHP8	5	PLBD2	1.18637	0.237319	0.246554	0.624668	Putative phospholipase B-like 2 OS=Homo sapiens OX=9606 GN=PLBD2 PE=1 SV=2
P10301	3	RRAS	1.18626	0.139905	0.246415	0.854166	Ras-related protein R-Ras OS=Homo sapiens OX=9606 GN=RRAS PE=1 SV=1
Q6NT16	3	SLC18B1	1.18475	0.0619484	0.244578	1.20797	MFS-type transporter SLC18B1 OS=Homo sapiens OX=9606 GN=SLC18B1 PE=1 SV=1
P13987	4	CD59	1.18444	0.121317	0.244211	0.916079	CD59 glycoprotein OS=Homo sapiens OX=9606 GN=CD59 PE=1 SV=1
Q9BZX2	2	UCK2	1.18154	0.872034	0.240672	0.0594664	Uridine-cytidine kinase 2 OS=Homo sapiens OX=9606 GN=UCK2 PE=1 SV=1
Q96S66	2	CLCC1	1.18049	0.55025	0.239387	0.25944	Chloride channel CLIC-like protein 1 OS=Homo sapiens OX=9606 GN=CLCC1 PE=1 SV=1
Q14789	124	GOLGB1	1.17946	0.177337	0.238123	0.751202	Golgin subfamily B member 1 OS=Homo sapiens OX=9606 GN=GOLGB1 PE=1 SV=2
Q9BRY0	3	SLC39A3	1.17872	0.480074	0.23722	0.318692	Zinc transporter ZIP3 OS=Homo sapiens OX=9606 GN=SLC39A3 PE=1 SV=2
Q8TCZ2	2	CD99L2	1.17849	0.190419	0.236944	0.720289	CD99 antigen-like protein 2 OS=Homo sapiens OX=9606 GN=CD99L2 PE=1 SV=1
P61020	4	RAB5B	1.17832	0.162763	0.236734	0.788445	Ras-related protein Rab-5B OS=Homo sapiens OX=9606 GN=RAB5B PE=1 SV=1
P01116	2	KRAS	1.17637	0.824999	0.234339	0.0835468	GTPase KRas OS=Homo sapiens OX=9606 GN=KRAS PE=1 SV=1
Q9Y5Y0	3	FLVCR1	1.17632	0.67439	0.234281	0.171089	Choline/ethanolamine transporter FLVCR1 OS=Homo sapiens OX=9606 GN=FLVCR1 PE=1 SV=1
Q9UKS6	11	PACSIN3	1.17595	0.229707	0.233832	0.638826	Protein kinase C and casein kinase substrate in neurons protein 3 OS=Homo sapiens OX=9606 GN=PACSIN3 PE=1 SV=2
Q9UHA4	3	LAMTOR3	1.17555	0.397638	0.233336	0.400512	Ragulator complex protein LAMTOR3 OS=Homo sapiens OX=9606 GN=LAMTOR3 PE=1 SV=1
P07947	4	YES1	1.17458	0.245775	0.23214	0.609463	Tyrosine-protein kinase Yes OS=Homo sapiens OX=9606 GN=YES1 PE=1 SV=3
Q9Y2E8	2	SLC9A8	1.1741	0.474277	0.231554	0.323968	Sodium/hydrogen exchanger 8 OS=Homo sapiens OX=9606 GN=SLC9A8 PE=1 SV=4
Q96EC8	3	YIPF6	1.17341	0.0137408	0.230705	1.86199	Protein YIPF6 OS=Homo sapiens OX=9606 GN=YIPF6 PE=1 SV=2
P46060	5	RANGAP1	1.17323	0.269217	0.230486	0.569897	Ran GTPase-activating protein 1 OS=Homo sapiens OX=9606 GN=RANGAP1 PE=1 SV=1
P21926	4	CD9	1.17236	0.346953	0.229414	0.45973	CD9 antigen OS=Homo sapiens OX=9606 GN=CD9 PE=1 SV=4
P16070	7	CD44	1.17202	0.479662	0.228997	0.319065	CD44 antigen OS=Homo sapiens OX=9606 GN=CD44 PE=1 SV=3
Q8NHH9	8	ATL2	1.17195	0.0844065	0.228916	1.07362	Atlastin-2 OS=Homo sapiens OX=9606 GN=ATL2 PE=1 SV=2
P10253	5	GAA	1.17046	0.253905	0.227074	0.595328	Lysosomal alpha-glucosidase OS=Homo sapiens OX=9606 GN=GAA PE=1 SV=4
O15439	5	ABCC4	1.1698	0.678791	0.22626	0.168264	ATP-binding cassette sub-family C member 4 OS=Homo sapiens OX=9606 GN=ABCC4 PE=1 SV=3
Q12846	5	STX4	1.16921	0.0501457	0.225537	1.29977	Syntaxin-4 OS=Homo sapiens OX=9606 GN=STX4 PE=1 SV=2
Q9UHL4	4	DPP7	1.16839	0.0347611	0.224527	1.45891	Dipeptidyl peptidase 2 OS=Homo sapiens OX=9606 GN=DPP7 PE=1 SV=3
P48723	4	HSPA13	1.16832	0.351412	0.224433	0.454183	Heat shock 70 kDa protein 13 OS=Homo sapiens OX=9606 GN=HSPA13 PE=1 SV=1
Q16186	3	ADRM1	1.16739	0.373375	0.22329	0.427854	Proteasomal ubiquitin receptor ADRM1 OS=Homo sapiens OX=9606 GN=ADRM1 PE=1 SV=2
Q9NQ84	2	GPRC5C	1.16681	0.0343832	0.222567	1.46365	G-protein coupled receptor family C group 5 member C OS=Homo sapiens OX=9606 GN=GPRC5C PE=1 SV=2
P05026	8	ATP1B1	1.16664	0.328828	0.222356	0.483032	Sodium/potassium-transporting ATPase subunit beta-1 OS=Homo sapiens OX=9606 GN=ATP1B1 PE=1 SV=1
P50148	2	GNAQ	1.16654	0.564988	0.222239	0.247961	Guanine nucleotide-binding protein G(q) subunit alpha OS=Homo sapiens OX=9606 GN=GNAQ PE=1 SV=4
Q9NX76	2	CMTM6	1.16429	0.492393	0.219445	0.307688	CKLF-like MARVEL transmembrane domain-containing protein 6 OS=Homo sapiens OX=9606 GN=CMTM6 PE=1 SV=1
O60506	7	SYNCRIP	1.16402	0.398347	0.219114	0.399739	Heterogeneous nuclear ribonucleoprotein Q OS=Homo sapiens OX=9606 GN=SYNCRIP PE=1 SV=2
Q8N163	10	CCAR2; KIAA1967	1.16374	0.619685	0.218763	0.207829	Cell cycle and apoptosis regulator protein 2 OS=Homo sapiens OX=9606 GN=CCAR2 PE=1 SV=2
P46783	5	RPS10	1.16266	0.501574	0.217428	0.299665	Small ribosomal subunit protein eS10 OS=Homo sapiens OX=9606 GN=RPS10 PE=1 SV=1
P11117	9	ACP2	1.16242	0.245686	0.217131	0.60962	Lysosomal acid phosphatase OS=Homo sapiens OX=9606 GN=ACP2 PE=1 SV=3
Q9Y6M7	4	SLC4A7	1.16197	0.690002	0.216568	0.16115	Sodium bicarbonate cotransporter 3 OS=Homo sapiens OX=9606 GN=SLC4A7 PE=1 SV=2
Q14684	4	RRP1B	1.16176	0.054422	0.216311	1.26423	Ribosomal RNA processing protein 1 homolog B OS=Homo sapiens OX=9606 GN=RRP1B PE=1 SV=3
P46782	7	RPS5	1.16059	0.770921	0.214853	0.11299	Small ribosomal subunit protein uS7 OS=Homo sapiens OX=9606 GN=RPS5 PE=1 SV=4
P42566	23	EPS15	1.16045	0.573783	0.214683	0.241252	Epidermal growth factor receptor substrate 15 OS=Homo sapiens OX=9606 GN=EPS15 PE=1 SV=2
Q08380	7	LGALS3BP	1.15957	0.0171581	0.213585	1.76553	Galectin-3-binding protein OS=Homo sapiens OX=9606 GN=LGALS3BP PE=1 SV=1
O00161	4	SNAP23	1.15921	0.444428	0.21314	0.352198	Synaptosomal-associated protein 23 OS=Homo sapiens OX=9606 GN=SNAP23 PE=1 SV=1
P52292	5	KPNA2	1.15906	0.340483	0.212959	0.467904	Importin subunit alpha-1 OS=Homo sapiens OX=9606 GN=KPNA2 PE=1 SV=1
Q8TEQ6	16	GEMIN5	1.15858	0.209812	0.212352	0.678169	Gem-associated protein 5 OS=Homo sapiens OX=9606 GN=GEMIN5 PE=1 SV=3
P11717	84	IGF2R	1.15832	0.271735	0.212038	0.565855	Cation-independent mannose-6-phosphate receptor OS=Homo sapiens OX=9606 GN=IGF2R PE=1 SV=3
Q14344	6	GNA13	1.15807	0.849598	0.211726	0.0707863	Guanine nucleotide-binding protein subunit alpha-13 OS=Homo sapiens OX=9606 GN=GNA13 PE=1 SV=2
A5PLL7	4	TMEM189; TMEM189-UBE2V1	1.15758	0.401232	0.211117	0.396604	Plasmanylethanolamine desaturase 1 OS=Homo sapiens OX=9606 GN=PEDS1 PE=1 SV=3
Q99536	10	VAT1	1.15693	0.367566	0.2103	0.434665	Synaptic vesicle membrane protein VAT-1 homolog OS=Homo sapiens OX=9606 GN=VAT1 PE=1 SV=2
Q9ULQ1	4	TPCN1	1.15659	0.1015	0.209879	0.993534	Two pore channel protein 1 OS=Homo sapiens OX=9606 GN=TPCN1 PE=1 SV=3
Q9Y4L1	6	HYOU1	1.15448	0.669501	0.207246	0.174249	Hypoxia up-regulated protein 1 OS=Homo sapiens OX=9606 GN=HYOU1 PE=1 SV=1
P04406	14	GAPDH	1.15335	0.0509719	0.205826	1.29267	Glyceraldehyde-3-phosphate dehydrogenase OS=Homo sapiens OX=9606 GN=GAPDH PE=1 SV=3
Q9UMR5	3	PPT2	1.15187	0.43563	0.203982	0.360882	Lysosomal thioesterase PPT2 OS=Homo sapiens OX=9606 GN=PPT2 PE=1 SV=4
P62745	4	RHOB	1.15054	0.351999	0.202314	0.453458	Rho-related GTP-binding protein RhoB OS=Homo sapiens OX=9606 GN=RHOB PE=1 SV=1
Q08J23	20	NSUN2	1.15043	0.261577	0.202169	0.582401	RNA cytosine C(5)-methyltransferase NSUN2 OS=Homo sapiens OX=9606 GN=NSUN2 PE=1 SV=2
Q9Y2R5	2	MRPS17	1.15033	0.336816	0.202047	0.472608	Small ribosomal subunit protein uS17m OS=Homo sapiens OX=9606 GN=MRPS17 PE=1 SV=1
O14976	15	GAK	1.14997	0.00610215	0.2016	2.21452	Cyclin-G-associated kinase OS=Homo sapiens OX=9606 GN=GAK PE=1 SV=2
P09874	3	PARP1	1.14997	0.345374	0.201596	0.461711	Poly [ADP-ribose] polymerase 1 OS=Homo sapiens OX=9606 GN=PARP1 PE=1 SV=4
P20645	11	M6PR	1.14975	0.308825	0.20132	0.510287	Cation-dependent mannose-6-phosphate receptor OS=Homo sapiens OX=9606 GN=M6PR PE=1 SV=1
O75340	3	PDCD6	1.149	0.1942	0.200378	0.711751	Programmed cell death protein 6 OS=Homo sapiens OX=9606 GN=PDCD6 PE=1 SV=1
P63027	4	VAMP2	1.14812	0.0460382	0.199269	1.33688	Vesicle-associated membrane protein 2 OS=Homo sapiens OX=9606 GN=VAMP2 PE=1 SV=3
Q9Y287	2	ITM2B	1.1472	0.424618	0.198123	0.372001	Integral membrane protein 2B OS=Homo sapiens OX=9606 GN=ITM2B PE=1 SV=1
Q08345	3	DDR1	1.14599	0.319307	0.1966	0.495792	Epithelial discoidin domain-containing receptor 1 OS=Homo sapiens OX=9606 GN=DDR1 PE=1 SV=1
Q99538	3	LGMN	1.14501	0.402032	0.195361	0.39574	Legumain OS=Homo sapiens OX=9606 GN=LGMN PE=1 SV=1
Q15043	3	SLC39A14	1.14402	0.366719	0.194111	0.435666	Metal cation symporter ZIP14 OS=Homo sapiens OX=9606 GN=SLC39A14 PE=1 SV=3
Q9UNQ0	5	ABCG2	1.14395	0.482851	0.194023	0.316186	Broad substrate specificity ATP-binding cassette transporter ABCG2 OS=Homo sapiens OX=9606 GN=ABCG2 PE=1 SV=3
Q5T3F8	6	TMEM63B	1.14391	0.188269	0.193977	0.725221	CSC1-like protein 2 OS=Homo sapiens OX=9606 GN=TMEM63B PE=1 SV=1
O95857	3	TSPAN13	1.14365	0.787301	0.193649	0.103859	Tetraspanin-13 OS=Homo sapiens OX=9606 GN=TSPAN13 PE=1 SV=1
Q9NZM1	103	MYOF	1.14365	0.00832591	0.193647	2.07957	Myoferlin OS=Homo sapiens OX=9606 GN=MYOF PE=1 SV=1
Q14690	2	PDCD11	1.14364	0.96591	0.193635	0.0150632	Protein RRP5 homolog OS=Homo sapiens OX=9606 GN=PDCD11 PE=1 SV=3
P62913	3	RPL11	1.14356	0.88759	0.193532	0.0517877	Large ribosomal subunit protein uL5 OS=Homo sapiens OX=9606 GN=RPL11 PE=1 SV=2
Q8NE01	4	CNNM3	1.14304	0.831278	0.192872	0.0802539	Metal transporter CNNM3 OS=Homo sapiens OX=9606 GN=CNNM3 PE=1 SV=1
Q9H2V7	2	SPNS1	1.14289	0.950216	0.192683	0.0221776	Protein spinster homolog 1 OS=Homo sapiens OX=9606 GN=SPNS1 PE=1 SV=1
P62269	7	RPS18	1.14264	0.688468	0.192368	0.162116	Small ribosomal subunit protein uS13 OS=Homo sapiens OX=9606 GN=RPS18 PE=1 SV=3
P05023	24	ATP1A1	1.14179	0.596832	0.191298	0.224148	Sodium/potassium-transporting ATPase subunit alpha-1 OS=Homo sapiens OX=9606 GN=ATP1A1 PE=1 SV=1
Q9NP58	9	ABCB6	1.14152	0.329919	0.190959	0.481592	ATP-binding cassette sub-family B member 6 OS=Homo sapiens OX=9606 GN=ABCB6 PE=1 SV=1
Q9NZB2	5	FAM120A	1.14132	0.296241	0.190708	0.528355	Constitutive coactivator of PPAR-gamma-like protein 1 OS=Homo sapiens OX=9606 GN=FAM120A PE=1 SV=2
P30533	3	LRPAP1	1.14047	0.666331	0.189633	0.17631	Alpha-2-macroglobulin receptor-associated protein OS=Homo sapiens OX=9606 GN=LRPAP1 PE=1 SV=1
P11940	14	PABPC1	1.14009	0.756207	0.189153	0.121359	Polyadenylate-binding protein 1 OS=Homo sapiens OX=9606 GN=PABPC1 PE=1 SV=2
Q9NZD8	4	SPG21	1.14008	0.651841	0.189129	0.185858	Maspardin OS=Homo sapiens OX=9606 GN=SPG21 PE=1 SV=1
P07195	8	LDHB	1.14006	0.937888	0.189106	0.0278491	L-lactate dehydrogenase B chain OS=Homo sapiens OX=9606 GN=LDHB PE=1 SV=2
O14662	9	STX16	1.13893	0.518161	0.187685	0.285536	Syntaxin-16 OS=Homo sapiens OX=9606 GN=STX16 PE=1 SV=3
Q9P2B2	11	PTGFRN	1.13871	0.963544	0.187398	0.0161287	Prostaglandin F2 receptor negative regulator OS=Homo sapiens OX=9606 GN=PTGFRN PE=1 SV=2
Q9H444	3	CHMP4B	1.1387	0.824068	0.187391	0.0840367	Charged multivesicular body protein 4b OS=Homo sapiens OX=9606 GN=CHMP4B PE=1 SV=1
P58107	20		1.13791	0.317782	0.18639	0.497871	Epiplakin OS=Homo sapiens OX=9606 GN=EPPK1 PE=1 SV=3
P20020	8		1.13755	0.594585	0.185932	0.225786	Plasma membrane calcium-transporting ATPase 1 OS=Homo sapiens OX=9606 GN=ATP2B1 PE=1 SV=4
O95219	6	SNX4	1.13714	0.164642	0.18541	0.783459	Sorting nexin-4 OS=Homo sapiens OX=9606 GN=SNX4 PE=1 SV=1
Q8NB49	15	ATP11C	1.13639	0.358393	0.184464	0.445641	Phospholipid-transporting ATPase IG OS=Homo sapiens OX=9606 GN=ATP11C PE=1 SV=3
P07686	15	HEXB	1.13445	0.60564	0.181998	0.217785	Beta-hexosaminidase subunit beta OS=Homo sapiens OX=9606 GN=HEXB PE=1 SV=4
P37802	3	TAGLN2	1.13445	0.899498	0.18199	0.0459998	Transgelin-2 OS=Homo sapiens OX=9606 GN=TAGLN2 PE=1 SV=3
O43324	7	EEF1E1	1.13405	0.540142	0.181485	0.267492	Eukaryotic translation elongation factor 1 epsilon-1 OS=Homo sapiens OX=9606 GN=EEF1E1 PE=1 SV=1
Q08722	4	CD47	1.13321	0.279777	0.18041	0.553188	Leukocyte surface antigen CD47 OS=Homo sapiens OX=9606 GN=CD47 PE=1 SV=1
Q9UBI6	5	GNG12	1.13249	0.517977	0.179503	0.285689	Guanine nucleotide-binding protein G(I)/G(S)/G(O) subunit gamma-12 OS=Homo sapiens OX=9606 GN=GNG12 PE=1 SV=3
Q15599	6	SLC9A3R2	1.13193	0.807184	0.178789	0.0930276	Na(+)/H(+) exchange regulatory cofactor NHE-RF2 OS=Homo sapiens OX=9606 GN=NHERF2 PE=1 SV=2
Q8IVJ1	2	SLC41A1	1.13131	0.00147964	0.177993	2.82984	Solute carrier family 41 member 1 OS=Homo sapiens OX=9606 GN=SLC41A1 PE=1 SV=2
Q14244	6	MAP7	1.13121	0.0716921	0.177864	1.14453	Ensconsin OS=Homo sapiens OX=9606 GN=MAP7 PE=1 SV=1
Q9UNK0	7	STX8	1.13102	0.0161146	0.177629	1.79278	Syntaxin-8 OS=Homo sapiens OX=9606 GN=STX8 PE=1 SV=2
O60499	6	STX10	1.131	0.318982	0.177601	0.496234	Syntaxin-10 OS=Homo sapiens OX=9606 GN=STX10 PE=1 SV=1
Q15286	6	RAB35	1.13098	0.929328	0.177569	0.0318312	Ras-related protein Rab-35 OS=Homo sapiens OX=9606 GN=RAB35 PE=1 SV=1
Q63ZY3	2	KANK2	1.13083	0.720643	0.17738	0.14228	KN motif and ankyrin repeat domain-containing protein 2 OS=Homo sapiens OX=9606 GN=KANK2 PE=1 SV=1
P27694	2	RPA1	1.13041	0.008387	0.176846	2.07639	Replication protein A 70 kDa DNA-binding subunit OS=Homo sapiens OX=9606 GN=RPA1 PE=1 SV=2
P61604	3	HSPE1	1.12978	0.70391	0.176038	0.152483	10 kDa heat shock protein, mitochondrial OS=Homo sapiens OX=9606 GN=HSPE1 PE=1 SV=2
O75110	5	ATP9A	1.12884	0.253233	0.174846	0.59648	Probable phospholipid-transporting ATPase IIA OS=Homo sapiens OX=9606 GN=ATP9A PE=1 SV=3
Q15393	9	SF3B3	1.12848	0.700543	0.174387	0.154565	Splicing factor 3B subunit 3 OS=Homo sapiens OX=9606 GN=SF3B3 PE=1 SV=4
P54920	13	NAPA	1.12845	0.954275	0.174344	0.0203266	Alpha-soluble NSF attachment protein OS=Homo sapiens OX=9606 GN=NAPA PE=1 SV=3
Q99614	2	TTC1	1.12739	0.942794	0.172989	0.0255833	Tetratricopeptide repeat protein 1 OS=Homo sapiens OX=9606 GN=TTC1 PE=1 SV=1
P48509	2	CD151	1.12647	0.272613	0.171803	0.564454	CD151 antigen OS=Homo sapiens OX=9606 GN=CD151 PE=1 SV=3
Q96K37	8	SLC35E1	1.12607	0.427942	0.171292	0.368616	Solute carrier family 35 member E1 OS=Homo sapiens OX=9606 GN=SLC35E1 PE=1 SV=2
Q96IX5	2	USMG5	1.12452	0.567388	0.169311	0.24612	ATP synthase membrane subunit K, mitochondrial OS=Homo sapiens OX=9606 GN=ATP5MK PE=1 SV=1
P15924	11	DSP	1.1234	0.802937	0.167868	0.0953187	Desmoplakin OS=Homo sapiens OX=9606 GN=DSP PE=1 SV=3
P14672	6	SLC2A4	1.12334	0.53741	0.167789	0.269694	Solute carrier family 2, facilitated glucose transporter member 4 OS=Homo sapiens OX=9606 GN=SLC2A4 PE=1 SV=1
O43760	6	SYNGR2	1.12281	8.31224e-06	0.167111	5.08028	Synaptogyrin-2 OS=Homo sapiens OX=9606 GN=SYNGR2 PE=1 SV=1
O75503	2	CLN5	1.12125	0.47169	0.165104	0.326344	Bis(monoacylglycero)phosphate synthase CLN5 OS=Homo sapiens OX=9606 GN=CLN5 PE=1 SV=2
Q92508	12	PIEZO1	1.12052	0.00791513	0.164173	2.10154	Piezo-type mechanosensitive ion channel component 1 OS=Homo sapiens OX=9606 GN=PIEZO1 PE=1 SV=4
Q9UP95	22	SLC12A4	1.1202	0.154016	0.163752	0.812435	Solute carrier family 12 member 4 OS=Homo sapiens OX=9606 GN=SLC12A4 PE=1 SV=2
Q8NC54	3	C5orf15	1.11988	0.0515347	0.163347	1.2879	Keratinocyte-associated transmembrane protein 2 OS=Homo sapiens OX=9606 GN=KCT2 PE=1 SV=2
Q96BM9	3	ARL8A	1.11887	0.103159	0.162038	0.986491	ADP-ribosylation factor-like protein 8A OS=Homo sapiens OX=9606 GN=ARL8A PE=1 SV=1
P60033	2	CD81	1.11858	0.710092	0.161667	0.148686	CD81 antigen OS=Homo sapiens OX=9606 GN=CD81 PE=1 SV=1
Q9GZP9	2	DERL2	1.11845	0.793078	0.161507	0.100684	Derlin-2 OS=Homo sapiens OX=9606 GN=DERL2 PE=1 SV=1
P78371	16	CCT2	1.11809	0.851764	0.161033	0.069681	T-complex protein 1 subunit beta OS=Homo sapiens OX=9606 GN=CCT2 PE=1 SV=4
Q5JWF2	12	GNAS	1.11787	0.539581	0.160751	0.267944	Guanine nucleotide-binding protein G(s) subunit alpha isoforms XLas OS=Homo sapiens OX=9606 GN=GNAS PE=1 SV=2
Q9H2H9	7	SLC38A1	1.11717	0.427722	0.159851	0.368839	Sodium-coupled neutral amino acid symporter 1 OS=Homo sapiens OX=9606 GN=SLC38A1 PE=1 SV=1
O00115	3	DNASE2	1.11688	0.104141	0.159476	0.982376	Deoxyribonuclease-2-alpha OS=Homo sapiens OX=9606 GN=DNASE2 PE=1 SV=2
Q9HB40	3	SCPEP1	1.11659	0.860584	0.159101	0.0652065	Retinoid-inducible serine carboxypeptidase OS=Homo sapiens OX=9606 GN=SCPEP1 PE=1 SV=1
O00469	4	PLOD2	1.11635	0.343555	0.158793	0.464004	Procollagen-lysine,2-oxoglutarate 5-dioxygenase 2 OS=Homo sapiens OX=9606 GN=PLOD2 PE=1 SV=2
Q7Z736	9	PLEKHH3	1.11569	0.191316	0.15793	0.718249	Pleckstrin homology domain-containing family H member 3 OS=Homo sapiens OX=9606 GN=PLEKHH3 PE=1 SV=2
Q99623	8	PHB2	1.11549	0.579947	0.157681	0.236612	Prohibitin-2 OS=Homo sapiens OX=9606 GN=PHB2 PE=1 SV=2
P11166	7	SLC2A1	1.11537	0.040303	0.157521	1.39466	Solute carrier family 2, facilitated glucose transporter member 1 OS=Homo sapiens OX=9606 GN=SLC2A1 PE=1 SV=2
P55010	2	EIF5	1.11522	0.827461	0.157331	0.0822527	Eukaryotic translation initiation factor 5 OS=Homo sapiens OX=9606 GN=EIF5 PE=1 SV=2
Q8IV08	6	PLD3	1.11466	0.0777583	0.156609	1.10925	5'-3' exonuclease PLD3 OS=Homo sapiens OX=9606 GN=PLD3 PE=1 SV=1
O00559	5	EBAG9	1.11385	0.242907	0.155556	0.614559	Receptor-binding cancer antigen expressed on SiSo cells OS=Homo sapiens OX=9606 GN=EBAG9 PE=1 SV=1
Q8NBI5	3	SLC43A3	1.1127	0.52261	0.154069	0.281822	Equilibrative nucleobase transporter 1 OS=Homo sapiens OX=9606 GN=SLC43A3 PE=1 SV=2
P15586	10	GNS	1.11165	0.443673	0.152699	0.352937	N-acetylglucosamine-6-sulfatase OS=Homo sapiens OX=9606 GN=GNS PE=1 SV=3
Q9NSD9	4	FARSB	1.11065	0.144254	0.1514	0.840873	Phenylalanine--tRNA ligase beta subunit OS=Homo sapiens OX=9606 GN=FARSB PE=1 SV=3
O43505	3	B3GNT1; B4GAT1	1.11037	0.453411	0.151036	0.343508	Beta-1,4-glucuronyltransferase 1 OS=Homo sapiens OX=9606 GN=B4GAT1 PE=1 SV=1
P15880	8	RPS2	1.11016	0.865372	0.150768	0.0627971	Small ribosomal subunit protein uS5 OS=Homo sapiens OX=9606 GN=RPS2 PE=1 SV=2
Q8IZA0	8	KIAA0319L	1.11007	0.0533961	0.150652	1.27249	Dyslexia-associated protein KIAA0319-like protein OS=Homo sapiens OX=9606 GN=KIAA0319L PE=1 SV=2
P35613	9	BSG	1.11	0.704704	0.150563	0.151993	Basigin OS=Homo sapiens OX=9606 GN=BSG PE=1 SV=2
O15400	9	STX7	1.10986	0.282537	0.150384	0.548924	Syntaxin-7 OS=Homo sapiens OX=9606 GN=STX7 PE=1 SV=4
Q99523	12	SORT1	1.10974	0.649713	0.150218	0.187278	Sortilin OS=Homo sapiens OX=9606 GN=SORT1 PE=1 SV=3
Q9H9S5	4	FKRP	1.10883	0.899912	0.149045	0.0457998	Ribitol 5-phosphate transferase FKRP OS=Homo sapiens OX=9606 GN=FKRP PE=1 SV=1
Q92581	3	SLC9A6	1.10864	0.51625	0.148793	0.28714	Sodium/hydrogen exchanger 6 OS=Homo sapiens OX=9606 GN=SLC9A6 PE=1 SV=3
Q9UNN8	5	PROCR	1.10861	0.264631	0.148747	0.577359	Endothelial protein C receptor OS=Homo sapiens OX=9606 GN=PROCR PE=1 SV=1
Q32P28	5	LEPRE1; P3H1	1.10818	0.916367	0.14819	0.0379304	Prolyl 3-hydroxylase 1 OS=Homo sapiens OX=9606 GN=P3H1 PE=1 SV=2
P47897	19	QARS	1.10705	0.158372	0.146723	0.800323	Glutamine--tRNA ligase OS=Homo sapiens OX=9606 GN=QARS1 PE=1 SV=1
P02768	5	ALB	1.10644	0.391697	0.145927	0.40705	Albumin OS=Homo sapiens OX=9606 GN=ALB PE=1 SV=2
Q15758	9	SLC1A5	1.10637	0.811137	0.145833	0.0909056	Neutral amino acid transporter B(0) OS=Homo sapiens OX=9606 GN=SLC1A5 PE=1 SV=2
P14625	22	HSP90B1	1.10574	0.827151	0.145011	0.0824154	Endoplasmin OS=Homo sapiens OX=9606 GN=HSP90B1 PE=1 SV=1
Q9Y666	4	SLC12A7	1.10545	0.850062	0.144628	0.0705492	Solute carrier family 12 member 7 OS=Homo sapiens OX=9606 GN=SLC12A7 PE=1 SV=3
P50897	4	PPT1	1.10444	0.960812	0.143315	0.0173615	Palmitoyl-protein thioesterase 1 OS=Homo sapiens OX=9606 GN=PPT1 PE=1 SV=1
Q8NBS9	6	TXNDC5	1.1037	0.997104	0.142354	0.00125957	Thioredoxin domain-containing protein 5 OS=Homo sapiens OX=9606 GN=TXNDC5 PE=1 SV=2
P62834	2	RAP1A	1.10291	0.439919	0.14132	0.356628	Ras-related protein Rap-1A OS=Homo sapiens OX=9606 GN=RAP1A PE=1 SV=1
Q99808	5	SLC29A1	1.10267	0.884378	0.141004	0.0533623	Equilibrative nucleoside transporter 1 OS=Homo sapiens OX=9606 GN=SLC29A1 PE=1 SV=3
O75379	3	VAMP4	1.1014	0.194813	0.139335	0.710382	Vesicle-associated membrane protein 4 OS=Homo sapiens OX=9606 GN=VAMP4 PE=1 SV=2
Q8IXU6	5	SLC35F2	1.10138	0.330095	0.139307	0.481361	Solute carrier family 35 member F2 OS=Homo sapiens OX=9606 GN=SLC35F2 PE=1 SV=1
P63220	5	RPS21	1.10115	0.763934	0.13901	0.116944	Small ribosomal subunit protein eS21 OS=Homo sapiens OX=9606 GN=RPS21 PE=1 SV=1
Q8NBJ9	2	SIDT2	1.10107	0.627846	0.13891	0.202147	SID1 transmembrane family member 2 OS=Homo sapiens OX=9606 GN=SIDT2 PE=1 SV=2
O00391	7	QSOX1	1.10091	0.804413	0.138695	0.094521	Sulfhydryl oxidase 1 OS=Homo sapiens OX=9606 GN=QSOX1 PE=1 SV=3
P08708	5	RPS17; RPS17L	1.10001	0.417909	0.13752	0.378918	Small ribosomal subunit protein eS17 OS=Homo sapiens OX=9606 GN=RPS17 PE=1 SV=2
P49768	4	PSEN1	1.09981	0.818115	0.137253	0.0871858	Presenilin-1 OS=Homo sapiens OX=9606 GN=PSEN1 PE=1 SV=1
Q9UIQ6	24	LNPEP	1.09972	0.277076	0.137137	0.557401	Leucyl-cystinyl aminopeptidase OS=Homo sapiens OX=9606 GN=LNPEP PE=1 SV=3
O15126	11	SCAMP1	1.09835	0.272293	0.135338	0.564963	Secretory carrier-associated membrane protein 1 OS=Homo sapiens OX=9606 GN=SCAMP1 PE=1 SV=2
P20339	3	RAB5A	1.09797	0.849458	0.134839	0.070858	Ras-related protein Rab-5A OS=Homo sapiens OX=9606 GN=RAB5A PE=1 SV=2
Q9Y289	5	SLC5A6	1.09787	0.447225	0.134714	0.349474	Sodium-dependent multivitamin transporter OS=Homo sapiens OX=9606 GN=SLC5A6 PE=1 SV=2
Q9NV96	8	TMEM30A	1.09777	0.0562718	0.13457	1.24971	Cell cycle control protein 50A OS=Homo sapiens OX=9606 GN=TMEM30A PE=1 SV=1
O15427	7	SLC16A3	1.09741	0.473861	0.134106	0.324349	Monocarboxylate transporter 4 OS=Homo sapiens OX=9606 GN=SLC16A3 PE=1 SV=1
Q86UN3	5	RTN4RL2	1.09702	0.498692	0.133589	0.302168	Reticulon-4 receptor-like 2 OS=Homo sapiens OX=9606 GN=RTN4RL2 PE=1 SV=1
A2RRP1	2	NBAS	1.09656	0.234111	0.132979	0.630578	NBAS subunit of NRZ tethering complex OS=Homo sapiens OX=9606 GN=NBAS PE=1 SV=2
Q93009	3	USP7	1.09619	0.794746	0.132502	0.0997719	Ubiquitin carboxyl-terminal hydrolase 7 OS=Homo sapiens OX=9606 GN=USP7 PE=1 SV=2
O15127	5	SCAMP2	1.09606	0.512959	0.132326	0.289917	Secretory carrier-associated membrane protein 2 OS=Homo sapiens OX=9606 GN=SCAMP2 PE=1 SV=2
Q9Y3L5	3	RAP2C	1.09439	0.594138	0.130124	0.226113	Ras-related protein Rap-2c OS=Homo sapiens OX=9606 GN=RAP2C PE=1 SV=1
P15529	3	CD46	1.09422	0.999339	0.129903	0.000287368	Membrane cofactor protein OS=Homo sapiens OX=9606 GN=CD46 PE=1 SV=3
P14868	19	DARS	1.09367	0.609473	0.129172	0.215045	Aspartate--tRNA ligase, cytoplasmic OS=Homo sapiens OX=9606 GN=DARS1 PE=1 SV=2
P07711	4	CTSL; CTSL1	1.09232	0.488052	0.12739	0.311534	Procathepsin L OS=Homo sapiens OX=9606 GN=CTSL PE=1 SV=2
P62195	5	PSMC5	1.09173	0.196625	0.126623	0.706362	26S proteasome regulatory subunit 8 OS=Homo sapiens OX=9606 GN=PSMC5 PE=1 SV=1
P62263	9	RPS14	1.09137	0.667199	0.126134	0.175745	Small ribosomal subunit protein uS11 OS=Homo sapiens OX=9606 GN=RPS14 PE=1 SV=3
P46777	7	RPL5	1.09034	0.83523	0.124775	0.078194	Large ribosomal subunit protein uL18 OS=Homo sapiens OX=9606 GN=RPL5 PE=1 SV=3
P07737	3	PFN1	1.08968	0.969175	0.123902	0.0135977	Profilin-1 OS=Homo sapiens OX=9606 GN=PFN1 PE=1 SV=2
Q6RFH5	2	WDR74	1.08928	0.999369	0.12338	0.000274283	WD repeat-containing protein 74 OS=Homo sapiens OX=9606 GN=WDR74 PE=1 SV=1
P17301	2	ITGA2	1.08926	0.896769	0.123348	0.0473195	Integrin alpha-2 OS=Homo sapiens OX=9606 GN=ITGA2 PE=1 SV=2
Q9UBX1	5	CTSF	1.08807	0.919355	0.121771	0.0365168	Cathepsin F OS=Homo sapiens OX=9606 GN=CTSF PE=1 SV=1
P30048	5	PRDX3	1.0873	0.665084	0.12075	0.177123	Thioredoxin-dependent peroxide reductase, mitochondrial OS=Homo sapiens OX=9606 GN=PRDX3 PE=1 SV=3
Q12931	6	TRAP1	1.08707	0.962432	0.12044	0.0166301	Heat shock protein 75 kDa, mitochondrial OS=Homo sapiens OX=9606 GN=TRAP1 PE=1 SV=3
P11279	6	LAMP1	1.08591	0.094799	0.1189	1.0232	Lysosome-associated membrane glycoprotein 1 OS=Homo sapiens OX=9606 GN=LAMP1 PE=1 SV=3
Q9NRW7	22	VPS45	1.08557	0.586875	0.118448	0.231454	Vacuolar protein sorting-associated protein 45 OS=Homo sapiens OX=9606 GN=VPS45 PE=1 SV=1
P60842	4	EIF4A1	1.08556	0.960208	0.11844	0.0176347	Eukaryotic initiation factor 4A-I OS=Homo sapiens OX=9606 GN=EIF4A1 PE=1 SV=1
Q14108	6	SCARB2	1.08545	0.200026	0.118294	0.698913	Lysosome membrane protein 2 OS=Homo sapiens OX=9606 GN=SCARB2 PE=1 SV=2
Q9Y446	5	PKP3	1.08476	0.610012	0.117369	0.214662	Plakophilin-3 OS=Homo sapiens OX=9606 GN=PKP3 PE=1 SV=1
P29317	11	EPHA2	1.08461	0.331353	0.117181	0.479709	Ephrin type-A receptor 2 OS=Homo sapiens OX=9606 GN=EPHA2 PE=1 SV=2
Q96SB4	2	SRPK1	1.08352	0.912637	0.115727	0.0397022	SRSF protein kinase 1 OS=Homo sapiens OX=9606 GN=SRPK1 PE=1 SV=2
P43686	4	PSMC4	1.08339	0.294877	0.115555	0.530359	26S proteasome regulatory subunit 6B OS=Homo sapiens OX=9606 GN=PSMC4 PE=1 SV=2
O43504	3	LAMTOR5	1.08219	0.408555	0.113959	0.388749	Ragulator complex protein LAMTOR5 OS=Homo sapiens OX=9606 GN=LAMTOR5 PE=1 SV=1
Q10589	5	BST2	1.08161	0.941258	0.113183	0.0262912	Bone marrow stromal antigen 2 OS=Homo sapiens OX=9606 GN=BST2 PE=1 SV=1
Q969P0	7	IGSF8	1.08156	0.232808	0.113114	0.633001	Immunoglobulin superfamily member 8 OS=Homo sapiens OX=9606 GN=IGSF8 PE=1 SV=1
O00541	5	PES1	1.08075	0.398124	0.112028	0.399982	Pescadillo homolog OS=Homo sapiens OX=9606 GN=PES1 PE=1 SV=1
P54709	8	ATP1B3	1.07962	0.426463	0.11052	0.370119	Sodium/potassium-transporting ATPase subunit beta-3 OS=Homo sapiens OX=9606 GN=ATP1B3 PE=1 SV=1
O43390	4	HNRNPR	1.07906	0.573361	0.109775	0.241572	Heterogeneous nuclear ribonucleoprotein R OS=Homo sapiens OX=9606 GN=HNRNPR PE=1 SV=1
Q5W111	5	SPRYD7	1.079	0.670369	0.109697	0.173686	SPRY domain-containing protein 7 OS=Homo sapiens OX=9606 GN=SPRYD7 PE=1 SV=2
P04920	4	SLC4A2	1.07873	0.797808	0.109337	0.0981017	Anion exchange protein 2 OS=Homo sapiens OX=9606 GN=SLC4A2 PE=1 SV=4
Q96S97	3	MYADM	1.07741	0.0660373	0.107565	1.18021	Myeloid-associated differentiation marker OS=Homo sapiens OX=9606 GN=MYADM PE=1 SV=2
P08729	4	KRT7	1.07734	0.730086	0.107479	0.136626	Keratin, type II cytoskeletal 7 OS=Homo sapiens OX=9606 GN=KRT7 PE=1 SV=5
P10619	8	CTSA	1.07717	0.776171	0.107241	0.110042	Lysosomal protective protein OS=Homo sapiens OX=9606 GN=CTSA PE=1 SV=2
P78310	2	CXADR	1.07704	0.848263	0.107075	0.0714697	Coxsackievirus and adenovirus receptor OS=Homo sapiens OX=9606 GN=CXADR PE=1 SV=1
P06732	12	CKM	1.0763	0.33816	0.106077	0.470877	Creatine kinase M-type OS=Homo sapiens OX=9606 GN=CKM PE=1 SV=2
O43609	2	SPRY1	1.07529	0.714279	0.104732	0.146132	Protein sprouty homolog 1 OS=Homo sapiens OX=9606 GN=SPRY1 PE=1 SV=2
P48047	4	ATP5O	1.07524	0.457066	0.104655	0.340021	ATP synthase subunit O, mitochondrial OS=Homo sapiens OX=9606 GN=ATP5PO PE=1 SV=1
O75071	3	EFCAB14; KIAA0494	1.07518	0.195292	0.104585	0.709316	EF-hand calcium-binding domain-containing protein 14 OS=Homo sapiens OX=9606 GN=EFCAB14 PE=1 SV=1
O14763	3	TNFRSF10B	1.07428	0.879683	0.10337	0.0556737	Tumor necrosis factor receptor superfamily member 10B OS=Homo sapiens OX=9606 GN=TNFRSF10B PE=1 SV=2
Q9Y2R9	6	MRPS7	1.07226	0.925068	0.100656	0.0338265	Small ribosomal subunit protein uS7m OS=Homo sapiens OX=9606 GN=MRPS7 PE=1 SV=2
Q9NYM9	2	BET1L	1.0719	0.378334	0.100174	0.422124	BET1-like protein OS=Homo sapiens OX=9606 GN=BET1L PE=1 SV=1
Q96GQ7	7	DDX27	1.0712	0.0411382	0.0992261	1.38575	Probable ATP-dependent RNA helicase DDX27 OS=Homo sapiens OX=9606 GN=DDX27 PE=1 SV=2
Q86Y82	9	STX12	1.07108	0.925809	0.0990713	0.0334785	Syntaxin-12 OS=Homo sapiens OX=9606 GN=STX12 PE=1 SV=1
P35232	7	PHB	1.07057	0.537158	0.0983752	0.269898	Prohibitin 1 OS=Homo sapiens OX=9606 GN=PHB1 PE=1 SV=1
O75976	35	CPD	1.07028	0.664263	0.0979933	0.17766	Carboxypeptidase D OS=Homo sapiens OX=9606 GN=CPD PE=1 SV=2
Q6YHK3	18	CD109	1.06941	0.885607	0.0968187	0.0527591	CD109 antigen OS=Homo sapiens OX=9606 GN=CD109 PE=1 SV=2
P26196	3	DDX6	1.06892	0.621797	0.0961487	0.206351	Probable ATP-dependent RNA helicase DDX6 OS=Homo sapiens OX=9606 GN=DDX6 PE=1 SV=2
P17050	3	NAGA	1.06879	0.292419	0.0959787	0.533994	Alpha-N-acetylgalactosaminidase OS=Homo sapiens OX=9606 GN=NAGA PE=1 SV=2
P07339	15	CTSD	1.06879	0.965919	0.0959718	0.0150593	Cathepsin D OS=Homo sapiens OX=9606 GN=CTSD PE=1 SV=1
O75691	5	UTP20	1.06856	0.490086	0.0956662	0.309728	Small subunit processome component 20 homolog OS=Homo sapiens OX=9606 GN=UTP20 PE=1 SV=3
O00567	8	NOP56	1.06795	0.41841	0.0948459	0.378398	Nucleolar protein 56 OS=Homo sapiens OX=9606 GN=NOP56 PE=1 SV=4
Q5VXT5	4	SYPL2	1.0679	0.891469	0.0947827	0.0498936	Synaptophysin-like protein 2 OS=Homo sapiens OX=9606 GN=SYPL2 PE=1 SV=1
Q9UEU0	10	VTI1B	1.06767	0.132952	0.0944626	0.876305	Vesicle transport through interaction with t-SNAREs homolog 1B OS=Homo sapiens OX=9606 GN=VTI1B PE=1 SV=3
Q9H8H3	3	METTL7A	1.06761	0.676479	0.0943807	0.169746	Thiol S-methyltransferase TMT1A OS=Homo sapiens OX=9606 GN=TMT1A PE=1 SV=1
Q86VR2	5	FAM134C; RETREG3	1.06736	0.442659	0.0940404	0.353931	Reticulophagy regulator 3 OS=Homo sapiens OX=9606 GN=RETREG3 PE=1 SV=1
Q96D15	11	RCN3	1.06719	0.930804	0.0938152	0.0311418	Reticulocalbin-3 OS=Homo sapiens OX=9606 GN=RCN3 PE=1 SV=1
P42704	19	LRPPRC	1.06656	0.783729	0.0929602	0.105834	Leucine-rich PPR motif-containing protein, mitochondrial OS=Homo sapiens OX=9606 GN=LRPPRC PE=1 SV=3
P56192	21	MARS	1.06655	0.666802	0.0929529	0.176003	Methionine--tRNA ligase, cytoplasmic OS=Homo sapiens OX=9606 GN=MARS1 PE=1 SV=2
P32004	25	L1CAM	1.0663	0.963718	0.0926158	0.01605	Neural cell adhesion molecule L1 OS=Homo sapiens OX=9606 GN=L1CAM PE=1 SV=2
Q9NRA2	2	SLC17A5	1.06582	0.428848	0.0919624	0.367696	Sialin OS=Homo sapiens OX=9606 GN=SLC17A5 PE=1 SV=2
Q00577	2	PURA	1.06568	0.0168357	0.0917693	1.77377	Transcriptional activator protein Pur-alpha OS=Homo sapiens OX=9606 GN=PURA PE=1 SV=2
Q04941	2	PLP2	1.06565	0.10288	0.0917379	0.98767	Proteolipid protein 2 OS=Homo sapiens OX=9606 GN=PLP2 PE=1 SV=1
Q13247	3	SRSF6	1.06563	0.0824485	0.0917106	1.08382	Serine/arginine-rich splicing factor 6 OS=Homo sapiens OX=9606 GN=SRSF6 PE=1 SV=2
Q8TBQ9	2	TMEM167A	1.06515	0.254162	0.0910525	0.594889	Protein kish-A OS=Homo sapiens OX=9606 GN=TMEM167A PE=1 SV=1
Q9Y2G3	5	ATP11B	1.06494	0.674142	0.0907706	0.171249	Phospholipid-transporting ATPase IF OS=Homo sapiens OX=9606 GN=ATP11B PE=1 SV=2
Q9BSJ8	30	ESYT1	1.06459	0.619263	0.0903016	0.208125	Extended synaptotagmin-1 OS=Homo sapiens OX=9606 GN=ESYT1 PE=1 SV=1
O75781	3	PALM	1.06428	0.734883	0.0898777	0.133782	Paralemmin-1 OS=Homo sapiens OX=9606 GN=PALM PE=1 SV=2
P16278	11	GLB1	1.06371	0.628711	0.089108	0.201549	Beta-galactosidase OS=Homo sapiens OX=9606 GN=GLB1 PE=1 SV=2
Q13310	6	PABPC4	1.06365	0.380482	0.0890219	0.419666	Polyadenylate-binding protein 4 OS=Homo sapiens OX=9606 GN=PABPC4 PE=1 SV=1
P61916	3	NPC2	1.06298	0.218169	0.088121	0.661207	NPC intracellular cholesterol transporter 2 OS=Homo sapiens OX=9606 GN=NPC2 PE=1 SV=1
Q9UBS4	7	DNAJB11	1.06287	0.881445	0.0879585	0.054805	DnaJ homolog subfamily B member 11 OS=Homo sapiens OX=9606 GN=DNAJB11 PE=1 SV=1
P84098	5	RPL19	1.06248	0.395711	0.0874395	0.402622	Large ribosomal subunit protein eL19 OS=Homo sapiens OX=9606 GN=RPL19 PE=1 SV=1
P08069	3	IGF1R	1.06101	0.857	0.0854341	0.0670194	Insulin-like growth factor 1 receptor OS=Homo sapiens OX=9606 GN=IGF1R PE=1 SV=1
P62258	7	YWHAE	1.06068	0.296626	0.0849855	0.52779	14-3-3 protein epsilon OS=Homo sapiens OX=9606 GN=YWHAE PE=1 SV=1
P11387	3	TOP1	1.06018	0.332067	0.0843051	0.478774	DNA topoisomerase 1 OS=Homo sapiens OX=9606 GN=TOP1 PE=1 SV=2
P54819	2	AK2	1.05949	0.508887	0.0833705	0.293378	Adenylate kinase 2, mitochondrial OS=Homo sapiens OX=9606 GN=AK2 PE=1 SV=2
P10321	3	HLA-C	1.05831	0.631342	0.0817669	0.199736	HLA class I histocompatibility antigen, C alpha chain OS=Homo sapiens OX=9606 GN=HLA-C PE=1 SV=3
O43837	2	IDH3B	1.0579	0.872634	0.0812067	0.0591677	Isocitrate dehydrogenase [NAD] subunit beta, mitochondrial OS=Homo sapiens OX=9606 GN=IDH3B PE=1 SV=2
Q9UBR2	11	CTSZ	1.05789	0.623354	0.0811907	0.205265	Cathepsin Z OS=Homo sapiens OX=9606 GN=CTSZ PE=1 SV=1
O43493	9		1.05736	0.00019826	0.0804723	3.70276	Trans-Golgi network integral membrane protein 2 OS=Homo sapiens OX=9606 GN=TGOLN2 PE=1 SV=4
Q9NZ53	5	PODXL2	1.05727	0.00546409	0.0803426	2.26248	Podocalyxin-like protein 2 OS=Homo sapiens OX=9606 GN=PODXL2 PE=1 SV=1
O15031	24	PLXNB2	1.0568	0.639556	0.0797084	0.194121	Plexin-B2 OS=Homo sapiens OX=9606 GN=PLXNB2 PE=1 SV=3
P49757	8	NUMB	1.05651	0.548041	0.0793053	0.261187	Protein numb homolog OS=Homo sapiens OX=9606 GN=NUMB PE=1 SV=2
P28799	16	GRN	1.0561	0.910616	0.078751	0.0406645	Progranulin OS=Homo sapiens OX=9606 GN=GRN PE=1 SV=2
P41252	25	IARS	1.05609	0.409145	0.0787352	0.388122	Isoleucine--tRNA ligase, cytoplasmic OS=Homo sapiens OX=9606 GN=IARS1 PE=1 SV=2
O60507	2	TPST1	1.05607	0.102969	0.0786992	0.987295	Protein-tyrosine sulfotransferase 1 OS=Homo sapiens OX=9606 GN=TPST1 PE=1 SV=1
Q8TB96	4	ITFG1	1.05605	0.541915	0.0786779	0.266069	T-cell immunomodulatory protein OS=Homo sapiens OX=9606 GN=ITFG1 PE=1 SV=1
Q9NU53	3	GINM1	1.05417	0.273165	0.0761088	0.563575	Glycoprotein integral membrane protein 1 OS=Homo sapiens OX=9606 GN=GINM1 PE=1 SV=1
Q969N2	3	PIGT	1.05342	0.867568	0.0750823	0.0616966	GPI transamidase component PIG-T OS=Homo sapiens OX=9606 GN=PIGT PE=1 SV=1
O00754	14	MAN2B1	1.05297	0.840631	0.0744612	0.0753944	Lysosomal alpha-mannosidase OS=Homo sapiens OX=9606 GN=MAN2B1 PE=1 SV=3
P62280	10	RPS11	1.05161	0.67376	0.0725975	0.171495	Small ribosomal subunit protein uS17 OS=Homo sapiens OX=9606 GN=RPS11 PE=1 SV=3
O15155	4	BET1	1.05143	0.745098	0.072358	0.127787	BET1 homolog OS=Homo sapiens OX=9606 GN=BET1 PE=1 SV=1
Q96HC4	4	PDLIM5	1.05113	0.300542	0.071947	0.522095	PDZ and LIM domain protein 5 OS=Homo sapiens OX=9606 GN=PDLIM5 PE=1 SV=5
Q9UK23	5	NAGPA	1.05081	0.750343	0.0714982	0.12474	N-acetylglucosamine-1-phosphodiester alpha-N-acetylglucosaminidase OS=Homo sapiens OX=9606 GN=NAGPA PE=1 SV=2
Q02809	8	PLOD1	1.05061	0.385904	0.0712336	0.413521	Procollagen-lysine,2-oxoglutarate 5-dioxygenase 1 OS=Homo sapiens OX=9606 GN=PLOD1 PE=1 SV=2
P23381	4	WARS	1.04984	0.455657	0.0701666	0.341362	Tryptophan--tRNA ligase, cytoplasmic OS=Homo sapiens OX=9606 GN=WARS1 PE=1 SV=2
Q9HCN8	3	SDF2L1	1.04926	0.984649	0.0693668	0.00671859	Stromal cell-derived factor 2-like protein 1 OS=Homo sapiens OX=9606 GN=SDF2L1 PE=1 SV=2
P14384	3	CPM	1.0492	0.695141	0.0692962	0.157927	Carboxypeptidase M OS=Homo sapiens OX=9606 GN=CPM PE=1 SV=2
Q9H8M5	3	CNNM2	1.04896	0.307392	0.0689654	0.512308	Metal transporter CNNM2 OS=Homo sapiens OX=9606 GN=CNNM2 PE=1 SV=2
Q92887	4	ABCC2	1.04896	0.764525	0.0689632	0.116608	ATP-binding cassette sub-family C member 2 OS=Homo sapiens OX=9606 GN=ABCC2 PE=1 SV=3
O43242	8	PSMD3	1.04868	0.0445592	0.0685688	1.35106	26S proteasome non-ATPase regulatory subunit 3 OS=Homo sapiens OX=9606 GN=PSMD3 PE=1 SV=2
P05198	3	EIF2S1	1.04848	0.362229	0.0682976	0.441017	Eukaryotic translation initiation factor 2 subunit 1 OS=Homo sapiens OX=9606 GN=EIF2S1 PE=1 SV=3
O95302	3	FKBP9	1.04662	0.909061	0.0657444	0.041407	Peptidyl-prolyl cis-trans isomerase FKBP9 OS=Homo sapiens OX=9606 GN=FKBP9 PE=1 SV=2
Q8IWT6	5	LRRC8A	1.0466	0.468726	0.0657111	0.329081	Volume-regulated anion channel subunit LRRC8A OS=Homo sapiens OX=9606 GN=LRRC8A PE=1 SV=1
Q96QD8	6	SLC38A2	1.04653	0.414229	0.0656171	0.38276	Sodium-coupled neutral amino acid symporter 2 OS=Homo sapiens OX=9606 GN=SLC38A2 PE=1 SV=2
O15440	10	ABCC5	1.04596	0.0233138	0.0648316	1.63239	ATP-binding cassette sub-family C member 5 OS=Homo sapiens OX=9606 GN=ABCC5 PE=1 SV=2
Q9BVJ6	2	UTP14A	1.04567	0.0744915	0.0644214	1.12789	U3 small nucleolar RNA-associated protein 14 homolog A OS=Homo sapiens OX=9606 GN=UTP14A PE=1 SV=1
Q9ULH0	15	KIDINS220	1.04426	0.223177	0.062481	0.65135	Kinase D-interacting substrate of 220 kDa OS=Homo sapiens OX=9606 GN=KIDINS220 PE=1 SV=3
P09958	8	FURIN	1.04355	0.96583	0.0614988	0.0150995	Furin OS=Homo sapiens OX=9606 GN=FURIN PE=1 SV=2
P53634	13	CTSC	1.04303	0.489073	0.0607776	0.310627	Dipeptidyl peptidase 1 OS=Homo sapiens OX=9606 GN=CTSC PE=1 SV=2
A2RU67	8	KIAA1467; FAM234B	1.04151	0.0776714	0.058675	1.10974	Protein FAM234B OS=Homo sapiens OX=9606 GN=FAM234B PE=1 SV=1
Q92973	8	TNPO1	1.04113	0.742458	0.0581477	0.129328	Transportin-1 OS=Homo sapiens OX=9606 GN=TNPO1 PE=1 SV=2
P41091	10	EIF2S3	1.04088	0.867239	0.057801	0.0618613	Eukaryotic translation initiation factor 2 subunit 3 OS=Homo sapiens OX=9606 GN=EIF2S3 PE=1 SV=3
P01130	15	LDLR	1.04071	0.589125	0.0575689	0.229793	Low-density lipoprotein receptor OS=Homo sapiens OX=9606 GN=LDLR PE=1 SV=1
Q15165	3		1.04069	0.805887	0.0575406	0.0937261	Serum paraoxonase/arylesterase 2 OS=Homo sapiens OX=9606 GN=PON2 PE=1 SV=4
P05141	3	SLC25A5	1.04049	0.593317	0.0572681	0.226713	ADP/ATP translocase 2 OS=Homo sapiens OX=9606 GN=SLC25A5 PE=1 SV=7
P62244	4	RPS15A	1.04048	0.662723	0.0572555	0.178668	Small ribosomal subunit protein uS8 OS=Homo sapiens OX=9606 GN=RPS15A PE=1 SV=2
Q8IZV5	2	RDH10	1.03827	0.983204	0.0541772	0.00735639	Retinol dehydrogenase 10 OS=Homo sapiens OX=9606 GN=RDH10 PE=1 SV=1
P42785	3	PRCP	1.03805	0.945976	0.0538788	0.0241201	Lysosomal Pro-X carboxypeptidase OS=Homo sapiens OX=9606 GN=PRCP PE=1 SV=1
Q9UNM6	3	PSMD13	1.03787	0.469114	0.053621	0.328721	26S proteasome non-ATPase regulatory subunit 13 OS=Homo sapiens OX=9606 GN=PSMD13 PE=1 SV=2
Q02818	24	NUCB1	1.03772	0.800659	0.0534158	0.0965522	Nucleobindin-1 OS=Homo sapiens OX=9606 GN=NUCB1 PE=1 SV=4
O14745	5	SLC9A3R1	1.0374	0.891322	0.0529688	0.0499651	Na(+)/H(+) exchange regulatory cofactor NHE-RF1 OS=Homo sapiens OX=9606 GN=NHERF1 PE=1 SV=4
Q8TC12	9	RDH11	1.03722	0.734384	0.0527153	0.134077	Retinol dehydrogenase 11 OS=Homo sapiens OX=9606 GN=RDH11 PE=1 SV=2
Q9Y3B3	8	TMED7; TMED7-TICAM2	1.03631	0.60367	0.0514545	0.219201	Transmembrane emp24 domain-containing protein 7 OS=Homo sapiens OX=9606 GN=TMED7 PE=1 SV=2
Q9Y6M4	3	CSNK1G3	1.0348	0.485158	0.0493535	0.314117	Casein kinase I isoform gamma-3 OS=Homo sapiens OX=9606 GN=CSNK1G3 PE=1 SV=2
Q9P2E5	4	CHPF2	1.03455	0.665214	0.0490077	0.177039	Chondroitin sulfate glucuronyltransferase OS=Homo sapiens OX=9606 GN=CHPF2 PE=1 SV=2
Q9H7F0	9	ATP13A3	1.03444	0.803206	0.0488467	0.0951731	Polyamine-transporting ATPase 13A3 OS=Homo sapiens OX=9606 GN=ATP13A3 PE=1 SV=4
Q9Y639	4	NPTN	1.03435	0.843072	0.0487244	0.0741354	Neuroplastin OS=Homo sapiens OX=9606 GN=NPTN PE=1 SV=2
P00403	2	COX2	1.03364	0.615465	0.0477388	0.210797	Cytochrome c oxidase subunit 2 OS=Homo sapiens OX=9606 GN=MT-CO2 PE=1 SV=1
Q5SRI9	2	MANEA	1.03289	0.269289	0.0466807	0.569781	Glycoprotein endo-alpha-1,2-mannosidase OS=Homo sapiens OX=9606 GN=MANEA PE=1 SV=1
P53621	46	COPA	1.03275	0.745548	0.0464864	0.127525	Coatomer subunit alpha OS=Homo sapiens OX=9606 GN=COPA PE=1 SV=2
P98155	20	VLDLR	1.03138	0.361433	0.0445762	0.441972	Very low-density lipoprotein receptor OS=Homo sapiens OX=9606 GN=VLDLR PE=1 SV=1
Q9H9T3	3	ELP3	1.03083	0.488456	0.0438063	0.311175	Elongator complex protein 3 OS=Homo sapiens OX=9606 GN=ELP3 PE=1 SV=2
P04062	7	GBA	1.03066	0.794007	0.0435683	0.100176	Lysosomal acid glucosylceramidase OS=Homo sapiens OX=9606 GN=GBA1 PE=1 SV=3
Q7LGC8	5	CHST3	1.03035	0.668129	0.0431377	0.17514	Carbohydrate sulfotransferase 3 OS=Homo sapiens OX=9606 GN=CHST3 PE=1 SV=3
Q658Y4	2	FAM91A1	1.03024	0.0264253	0.0429791	1.57798	Protein FAM91A1 OS=Homo sapiens OX=9606 GN=FAM91A1 PE=1 SV=3
Q9Y487	15	ATP6V0A2	1.02992	0.916285	0.042526	0.0379692	V-type proton ATPase 116 kDa subunit a 2 OS=Homo sapiens OX=9606 GN=ATP6V0A2 PE=1 SV=2
P61225	3	RAP2B	1.02989	0.457657	0.0424902	0.33946	Ras-related protein Rap-2b OS=Homo sapiens OX=9606 GN=RAP2B PE=1 SV=1
P67809	11	YBX1	1.02898	0.825694	0.0412126	0.0831807	Y-box-binding protein 1 OS=Homo sapiens OX=9606 GN=YBX1 PE=1 SV=3
Q8N3Y3	5	GYLTL1B; LARGE2	1.02434	0.705806	0.0346904	0.151315	Xylosyl- and glucuronyltransferase LARGE2 OS=Homo sapiens OX=9606 GN=LARGE2 PE=1 SV=2
Q96BI3	2	APH1A	1.02354	0.755224	0.0335671	0.121924	Gamma-secretase subunit APH-1A OS=Homo sapiens OX=9606 GN=APH1A PE=1 SV=1
P22695	5	UQCRC2	1.02305	0.349705	0.0328824	0.456298	Cytochrome b-c1 complex subunit 2, mitochondrial OS=Homo sapiens OX=9606 GN=UQCRC2 PE=1 SV=3
Q8IWS0	2	PHF6	1.02275	0.153886	0.0324598	0.812801	PHD finger protein 6 OS=Homo sapiens OX=9606 GN=PHF6 PE=1 SV=1
Q13610	6	PWP1	1.02247	0.857349	0.032056	0.0668421	Periodic tryptophan protein 1 homolog OS=Homo sapiens OX=9606 GN=PWP1 PE=1 SV=1
P62070	4	RRAS2	1.02241	0.895949	0.031972	0.0477169	Ras-related protein R-Ras2 OS=Homo sapiens OX=9606 GN=RRAS2 PE=1 SV=1
Q9Y678	19	COPG1	1.02206	0.856578	0.0314731	0.0672329	Coatomer subunit gamma-1 OS=Homo sapiens OX=9606 GN=COPG1 PE=1 SV=1
P42677	2	RPS27	1.02142	0.704679	0.0305815	0.152008	Small ribosomal subunit protein eS27 OS=Homo sapiens OX=9606 GN=RPS27 PE=1 SV=3
O95070	4	YIF1A	1.02142	0.737236	0.0305752	0.132394	Protein YIF1A OS=Homo sapiens OX=9606 GN=YIF1A PE=1 SV=2
O95562	3	SFT2D2	1.02141	0.469619	0.0305602	0.328255	Vesicle transport protein SFT2B OS=Homo sapiens OX=9606 GN=SFT2D2 PE=1 SV=1
P30153	2	PPP2R1A	1.02095	0.455606	0.0299143	0.341411	Serine/threonine-protein phosphatase 2A 65 kDa regulatory subunit A alpha isoform OS=Homo sapiens OX=9606 GN=PPP2R1A PE=1 SV=4
O43688	6	PPAP2C; PLPP2	1.02064	0.169818	0.0294776	0.770017	Phospholipid phosphatase 2 OS=Homo sapiens OX=9606 GN=PLPP2 PE=1 SV=1
P41273	3	TNFSF9	1.02054	0.230257	0.0293292	0.637787	Tumor necrosis factor ligand superfamily member 9 OS=Homo sapiens OX=9606 GN=TNFSF9 PE=1 SV=1
P08648	3	ITGA5	1.02031	0.906352	0.0290096	0.0427029	Integrin alpha-5 OS=Homo sapiens OX=9606 GN=ITGA5 PE=1 SV=2
P55265	3	ADAR	1.01955	0.722919	0.0279335	0.140911	Double-stranded RNA-specific adenosine deaminase OS=Homo sapiens OX=9606 GN=ADAR PE=1 SV=4
O94766	7	B3GAT3	1.01823	0.169315	0.0260675	0.771305	Galactosylgalactosylxylosylprotein 3-beta-glucuronosyltransferase 3 OS=Homo sapiens OX=9606 GN=B3GAT3 PE=1 SV=2
Q13347	7	EIF3I	1.01794	0.476625	0.0256459	0.321823	Eukaryotic translation initiation factor 3 subunit I OS=Homo sapiens OX=9606 GN=EIF3I PE=1 SV=1
O75096	6	LRP4	1.01762	0.264757	0.0251972	0.577152	Low-density lipoprotein receptor-related protein 4 OS=Homo sapiens OX=9606 GN=LRP4 PE=1 SV=4
P67775	4	PPP2CA	1.01758	0.000730862	0.0251407	3.13616	Serine/threonine-protein phosphatase 2A catalytic subunit alpha isoform OS=Homo sapiens OX=9606 GN=PPP2CA PE=1 SV=1
O15371	11	EIF3D	1.01671	0.510623	0.0239087	0.2919	Eukaryotic translation initiation factor 3 subunit D OS=Homo sapiens OX=9606 GN=EIF3D PE=1 SV=1
Q9UBQ5	2	EIF3K	1.01641	0.960187	0.0234799	0.017644	Eukaryotic translation initiation factor 3 subunit K OS=Homo sapiens OX=9606 GN=EIF3K PE=1 SV=1
Q99519	2	NEU1	1.01631	0.171953	0.0233407	0.764589	Sialidase-1 OS=Homo sapiens OX=9606 GN=NEU1 PE=1 SV=1
P61421	9	ATP6V0D1	1.01534	0.924751	0.021958	0.0339751	V-type proton ATPase subunit d 1 OS=Homo sapiens OX=9606 GN=ATP6V0D1 PE=1 SV=1
Q9BV40	6	VAMP8	1.01518	0.626685	0.0217299	0.202951	Vesicle-associated membrane protein 8 OS=Homo sapiens OX=9606 GN=VAMP8 PE=1 SV=1
P02545	7	LMNA	1.01471	0.139763	0.0210735	0.854608	Prelamin-A/C OS=Homo sapiens OX=9606 GN=LMNA PE=1 SV=1
Q9UHI6	4	DDX20	1.01467	0.507808	0.0210064	0.2943	Probable ATP-dependent RNA helicase DDX20 OS=Homo sapiens OX=9606 GN=DDX20 PE=1 SV=2
Q9NUM4	5	TMEM106B	1.01465	0.227634	0.0209855	0.642762	Transmembrane protein 106B OS=Homo sapiens OX=9606 GN=TMEM106B PE=1 SV=2
Q04656	11		1.01443	0.771014	0.0206745	0.112938	Copper-transporting ATPase 1 OS=Homo sapiens OX=9606 GN=ATP7A PE=1 SV=4
Q9NRX6	2	TMEM167B	1.01382	0.423681	0.0198054	0.372961	Protein kish-B OS=Homo sapiens OX=9606 GN=TMEM167B PE=1 SV=1
Q9H0D6	2	XRN2	1.01276	0.10183	0.0182957	0.992126	5'-3' exoribonuclease 2 OS=Homo sapiens OX=9606 GN=XRN2 PE=1 SV=1
P19021	5	PAM	1.01254	0.0231023	0.0179826	1.63635	Peptidyl-glycine alpha-amidating monooxygenase OS=Homo sapiens OX=9606 GN=PAM PE=1 SV=2
P12236	2	SLC25A6	1.01189	0.0107323	0.0170557	1.96931	ADP/ATP translocase 3 OS=Homo sapiens OX=9606 GN=SLC25A6 PE=1 SV=4
P07602	22	PSAP	1.01176	0.992067	0.0168732	0.00345918	Prosaposin OS=Homo sapiens OX=9606 GN=PSAP PE=1 SV=2
O43752	9	STX6	1.01101	0.094476	0.0158035	1.02468	Syntaxin-6 OS=Homo sapiens OX=9606 GN=STX6 PE=1 SV=1
P13667	16	PDIA4	1.01097	0.675464	0.0157466	0.170398	Protein disulfide-isomerase A4 OS=Homo sapiens OX=9606 GN=PDIA4 PE=1 SV=2
P11142	30	HSPA8	1.01004	0.669444	0.0144146	0.174286	Heat shock cognate 71 kDa protein OS=Homo sapiens OX=9606 GN=HSPA8 PE=1 SV=1
O00560	6	SDCBP	1.00988	0.852359	0.014182	0.0693775	Syntenin-1 OS=Homo sapiens OX=9606 GN=SDCBP PE=1 SV=1
Q9H4A6	6	GOLPH3	1.00903	0.931007	0.0129659	0.031047	Golgi phosphoprotein 3 OS=Homo sapiens OX=9606 GN=GOLPH3 PE=1 SV=1
P16989	9	CSDA; YBX3	1.00888	0.305818	0.0127563	0.514537	Y-box-binding protein 3 OS=Homo sapiens OX=9606 GN=YBX3 PE=1 SV=4
Q13433	4	SLC39A6	1.00864	0.459064	0.012408	0.338126	Zinc transporter ZIP6 OS=Homo sapiens OX=9606 GN=SLC39A6 PE=1 SV=3
P10909	5	CLU	1.00847	0.551905	0.0121704	0.258136	Clusterin OS=Homo sapiens OX=9606 GN=CLU PE=1 SV=1
Q9NYU2	14	UGGT1	1.00833	0.651511	0.0119639	0.186078	UDP-glucose:glycoprotein glucosyltransferase 1 OS=Homo sapiens OX=9606 GN=UGGT1 PE=1 SV=3
Q8NBQ5	8	HSD17B11	1.00822	0.484743	0.0118073	0.314489	Estradiol 17-beta-dehydrogenase 11 OS=Homo sapiens OX=9606 GN=HSD17B11 PE=1 SV=4
O43657	5	TSPAN6	1.00724	0.737425	0.0104065	0.132282	Tetraspanin-6 OS=Homo sapiens OX=9606 GN=TSPAN6 PE=1 SV=1
Q14114	12	LRP8	1.00639	0.366642	0.00919272	0.435758	Low-density lipoprotein receptor-related protein 8 OS=Homo sapiens OX=9606 GN=LRP8 PE=1 SV=4
P35606	25	COPB2	1.006	0.780292	0.00862478	0.107743	Coatomer subunit beta' OS=Homo sapiens OX=9606 GN=COPB2 PE=1 SV=2
Q9C0E8	3	KIAA1715; LNPK	1.00497	0.289365	0.00715923	0.538554	Endoplasmic reticulum junction formation protein lunapark OS=Homo sapiens OX=9606 GN=LNPK PE=1 SV=2
O75054	8	IGSF3	1.00474	0.126222	0.0068209	0.898864	Immunoglobulin superfamily member 3 OS=Homo sapiens OX=9606 GN=IGSF3 PE=1 SV=3
Q9UBC2	11	EPS15L1	1.00436	0.067063	0.00627224	1.17352	Epidermal growth factor receptor substrate 15-like 1 OS=Homo sapiens OX=9606 GN=EPS15L1 PE=1 SV=1
O75694	8	NUP155	1.00402	0.872074	0.00579479	0.0594468	Nuclear pore complex protein Nup155 OS=Homo sapiens OX=9606 GN=NUP155 PE=1 SV=1
Q9NRX5	3	SERINC1	1.00336	0.416329	0.00483697	0.380563	Serine incorporator 1 OS=Homo sapiens OX=9606 GN=SERINC1 PE=1 SV=1
P32970	4	CD70	1.00299	0.134013	0.0043016	0.872854	CD70 antigen OS=Homo sapiens OX=9606 GN=CD70 PE=1 SV=2
P40763	2	STAT3	1.00255	0.579367	0.00367258	0.237046	Signal transducer and activator of transcription 3 OS=Homo sapiens OX=9606 GN=STAT3 PE=1 SV=2
O15372	4	EIF3H	1.00226	0.540632	0.00325674	0.267098	Eukaryotic translation initiation factor 3 subunit H OS=Homo sapiens OX=9606 GN=EIF3H PE=1 SV=1
P55209	2	NAP1L1	1.00215	0.915867	0.00309364	0.0381677	Nucleosome assembly protein 1-like 1 OS=Homo sapiens OX=9606 GN=NAP1L1 PE=1 SV=1
Q9BZF1	6	OSBPL8	1.0019	0.168951	0.00273851	0.77224	Oxysterol-binding protein-related protein 8 OS=Homo sapiens OX=9606 GN=OSBPL8 PE=1 SV=3
Q14118	13	DAG1	1.00038	0.336385	0.000555101	0.473163	Dystroglycan 1 OS=Homo sapiens OX=9606 GN=DAG1 PE=1 SV=2
P23229	13	ITGA6	0.99951	0.1967	-0.000707499	0.706195	Integrin alpha-6 OS=Homo sapiens OX=9606 GN=ITGA6 PE=1 SV=5
Q0JRZ9	18	FCHO2	0.998909	0.458954	-0.00157536	0.33823	F-BAR domain only protein 2 OS=Homo sapiens OX=9606 GN=FCHO2 PE=1 SV=2
P20042	4	EIF2S2	0.998812	0.704569	-0.00171546	0.152077	Eukaryotic translation initiation factor 2 subunit 2 OS=Homo sapiens OX=9606 GN=EIF2S2 PE=1 SV=2
Q9H6Y7	2	RNF167	0.998485	0.0320353	-0.00218784	1.49437	E3 ubiquitin-protein ligase RNF167 OS=Homo sapiens OX=9606 GN=RNF167 PE=1 SV=1
O14495	4	PPAP2B; PLPP3	0.998336	0.594991	-0.00240304	0.22549	Phospholipid phosphatase 3 OS=Homo sapiens OX=9606 GN=PLPP3 PE=1 SV=1
Q9BQB6	2	VKORC1	0.998295	0.000768754	-0.00246162	3.11421	Vitamin K epoxide reductase complex subunit 1 OS=Homo sapiens OX=9606 GN=VKORC1 PE=1 SV=1
Q9UMX5	3	NENF	0.995101	0.806697	-0.0070852	0.0932894	Neudesin OS=Homo sapiens OX=9606 GN=NENF PE=1 SV=1
O14980	8	XPO1	0.994656	0.889462	-0.00773081	0.0508728	Exportin-1 OS=Homo sapiens OX=9606 GN=XPO1 PE=1 SV=1
P11169	6	SLC2A3	0.994071	0.00694877	-0.00857855	2.15809	Solute carrier family 2, facilitated glucose transporter member 3 OS=Homo sapiens OX=9606 GN=SLC2A3 PE=1 SV=1
P48960	11	CD97; ADGRE5	0.993894	0.155203	-0.00883653	0.8091	Adhesion G protein-coupled receptor E5 OS=Homo sapiens OX=9606 GN=ADGRE5 PE=1 SV=4
P06280	5	GLA	0.993831	0.256558	-0.00892704	0.590815	Alpha-galactosidase A OS=Homo sapiens OX=9606 GN=GLA PE=1 SV=1
O60749	5	SNX2	0.992469	0.200058	-0.0109054	0.698845	Sorting nexin-2 OS=Homo sapiens OX=9606 GN=SNX2 PE=1 SV=2
O75718	2	CRTAP	0.992423	0.595395	-0.0109724	0.225195	Cartilage-associated protein OS=Homo sapiens OX=9606 GN=CRTAP PE=1 SV=1
Q9BRK5	10	SDF4	0.992115	0.770261	-0.0114207	0.113362	45 kDa calcium-binding protein OS=Homo sapiens OX=9606 GN=SDF4 PE=1 SV=1
O15173	3	PGRMC2	0.991198	0.433934	-0.0127553	0.362576	Membrane-associated progesterone receptor component 2 OS=Homo sapiens OX=9606 GN=PGRMC2 PE=1 SV=1
Q8NEW0	8	SLC30A7	0.99058	0.317439	-0.0136547	0.49834	Zinc transporter 7 OS=Homo sapiens OX=9606 GN=SLC30A7 PE=1 SV=1
Q96EU7	2	C1GALT1C1	0.990526	0.00697112	-0.0137335	2.1567	C1GALT1-specific chaperone 1 OS=Homo sapiens OX=9606 GN=C1GALT1C1 PE=1 SV=1
Q9ULC3	2	RAB23	0.990379	0.731883	-0.0139468	0.135558	Ras-related protein Rab-23 OS=Homo sapiens OX=9606 GN=RAB23 PE=1 SV=1
Q6IQ22	12	RAB12	0.990257	0.489229	-0.0141247	0.310488	Ras-related protein Rab-12 OS=Homo sapiens OX=9606 GN=RAB12 PE=1 SV=3
P46013	16	MKI67	0.990125	0.10183	-0.014318	0.992125	Proliferation marker protein Ki-67 OS=Homo sapiens OX=9606 GN=MKI67 PE=1 SV=2
P07910	9	HNRNPC	0.989702	0.421122	-0.0149342	0.375592	Heterogeneous nuclear ribonucleoproteins C1/C2 OS=Homo sapiens OX=9606 GN=HNRNPC PE=1 SV=4
Q9BZE4	5	GTPBP4	0.989531	0.274328	-0.0151828	0.56173	GTP-binding protein 4 OS=Homo sapiens OX=9606 GN=GTPBP4 PE=1 SV=3
Q13641	3	TPBG	0.989303	0.887566	-0.015515	0.0517992	Trophoblast glycoprotein OS=Homo sapiens OX=9606 GN=TPBG PE=1 SV=1
A4D1U4	7	KIAA1147	0.98924	0.30499	-0.0156078	0.515714	DENN domain-containing protein 11 OS=Homo sapiens OX=9606 GN=DENND11 PE=1 SV=1
P62701	14	RPS4X	0.989142	0.504623	-0.0157497	0.297033	Small ribosomal subunit protein eS4, X isoform OS=Homo sapiens OX=9606 GN=RPS4X PE=1 SV=2
P68104	7	EEF1A1	0.989073	0.545611	-0.0158515	0.263117	Elongation factor 1-alpha 1 OS=Homo sapiens OX=9606 GN=EEF1A1 PE=1 SV=1
Q12904	8	AIMP1	0.989058	0.489572	-0.0158724	0.310183	Aminoacyl tRNA synthase complex-interacting multifunctional protein 1 OS=Homo sapiens OX=9606 GN=AIMP1 PE=1 SV=2
Q5TF39	2	KIAA1919; MFSD4B	0.988877	0.0299976	-0.0161376	1.52291	Sodium-dependent glucose transporter 1 OS=Homo sapiens OX=9606 GN=MFSD4B PE=1 SV=1
P62829	5	RPL23	0.988702	0.595712	-0.0163917	0.224963	Large ribosomal subunit protein uL14 OS=Homo sapiens OX=9606 GN=RPL23 PE=1 SV=1
Q99613	14	EIF3C	0.98852	0.492949	-0.0166574	0.307198	Eukaryotic translation initiation factor 3 subunit C OS=Homo sapiens OX=9606 GN=EIF3C PE=1 SV=1
O95249	9	GOSR1	0.988398	0.0250802	-0.0168358	1.60067	Golgi SNAP receptor complex member 1 OS=Homo sapiens OX=9606 GN=GOSR1 PE=1 SV=1
Q9UBH6	5	XPR1	0.988366	0.0443683	-0.0168822	1.35293	Solute carrier family 53 member 1 OS=Homo sapiens OX=9606 GN=XPR1 PE=1 SV=1
Q93063	2	EXT2	0.988223	0.720168	-0.0170918	0.142566	Exostosin-2 OS=Homo sapiens OX=9606 GN=EXT2 PE=1 SV=1
P06756	8	ITGAV	0.988075	0.512984	-0.0173072	0.289896	Integrin alpha-V OS=Homo sapiens OX=9606 GN=ITGAV PE=1 SV=2
Q96AJ9	5	VTI1A	0.987592	0.240517	-0.0180131	0.618854	Vesicle transport through interaction with t-SNAREs homolog 1A OS=Homo sapiens OX=9606 GN=VTI1A PE=1 SV=2
O75821	6	EIF3G	0.98646	0.365225	-0.0196668	0.43744	Eukaryotic translation initiation factor 3 subunit G OS=Homo sapiens OX=9606 GN=EIF3G PE=1 SV=2
Q8NBN3	8	TMEM87A	0.985848	0.121141	-0.0205629	0.916709	Transmembrane protein 87A OS=Homo sapiens OX=9606 GN=TMEM87A PE=1 SV=3
Q14152	12	EIF3A	0.985563	0.299113	-0.0209801	0.524165	Eukaryotic translation initiation factor 3 subunit A OS=Homo sapiens OX=9606 GN=EIF3A PE=1 SV=1
Q9H1A3	2	METTL9	0.985521	0.627165	-0.0210414	0.202618	Protein-L-histidine N-pros-methyltransferase OS=Homo sapiens OX=9606 GN=METTL9 PE=1 SV=1
Q9BZG1	8	RAB34	0.985239	0.792889	-0.0214544	0.100788	Ras-related protein Rab-34 OS=Homo sapiens OX=9606 GN=RAB34 PE=1 SV=1
P25705	11	ATP5A1	0.985045	0.269345	-0.0217383	0.569691	ATP synthase subunit alpha, mitochondrial OS=Homo sapiens OX=9606 GN=ATP5F1A PE=1 SV=1
P61769	3	B2M	0.984604	0.563977	-0.0223851	0.248738	Beta-2-microglobulin OS=Homo sapiens OX=9606 GN=B2M PE=1 SV=1
Q13637	4	RAB32	0.984441	0.621826	-0.0226237	0.206331	Ras-related protein Rab-32 OS=Homo sapiens OX=9606 GN=RAB32 PE=1 SV=3
Q96BD0	2	SLCO4A1	0.983626	0.125805	-0.0238181	0.900301	Solute carrier organic anion transporter family member 4A1 OS=Homo sapiens OX=9606 GN=SLCO4A1 PE=1 SV=2
P62753	5	RPS6	0.983177	0.592413	-0.0244766	0.227376	Small ribosomal subunit protein eS6 OS=Homo sapiens OX=9606 GN=RPS6 PE=1 SV=1
P24539	3	ATP5F1	0.982856	0.312773	-0.0249487	0.50477	ATP synthase F(0) complex subunit B1, mitochondrial OS=Homo sapiens OX=9606 GN=ATP5PB PE=1 SV=2
Q9C0C4	5	SEMA4C	0.982508	0.178823	-0.025459	0.747577	Semaphorin-4C OS=Homo sapiens OX=9606 GN=SEMA4C PE=1 SV=2
Q9H813	6	TMEM206	0.982152	0.39205	-0.0259825	0.406659	Proton-activated chloride channel OS=Homo sapiens OX=9606 GN=PACC1 PE=1 SV=1
Q9NZV1	4	CRIM1	0.982087	0.691242	-0.0260771	0.16037	Cysteine-rich motor neuron 1 protein OS=Homo sapiens OX=9606 GN=CRIM1 PE=1 SV=1
Q14126	10	DSG2	0.982057	0.0504304	-0.0261208	1.29731	Desmoglein-2 OS=Homo sapiens OX=9606 GN=DSG2 PE=1 SV=2
O14579	8	COPE	0.981898	0.880723	-0.0263546	0.0551608	Coatomer subunit epsilon OS=Homo sapiens OX=9606 GN=COPE PE=1 SV=3
P06241	2	FYN	0.981858	0.893804	-0.0264135	0.0487577	Tyrosine-protein kinase Fyn OS=Homo sapiens OX=9606 GN=FYN PE=1 SV=3
Q8NFJ5	6	GPRC5A	0.981514	0.897358	-0.0269187	0.0470344	Retinoic acid-induced protein 3 OS=Homo sapiens OX=9606 GN=GPRC5A PE=1 SV=2
Q9UL25	9	RAB21	0.981369	0.545583	-0.0271317	0.263139	Ras-related protein Rab-21 OS=Homo sapiens OX=9606 GN=RAB21 PE=1 SV=3
O15258	6	RER1	0.981245	0.615626	-0.0273148	0.210683	Protein RER1 OS=Homo sapiens OX=9606 GN=RER1 PE=1 SV=1
Q8NBJ4	15	GOLM1	0.980877	0.833436	-0.0278556	0.0791279	Golgi membrane protein 1 OS=Homo sapiens OX=9606 GN=GOLM1 PE=1 SV=1
O60637	2	TSPAN3	0.979861	0.597456	-0.0293507	0.223694	Tetraspanin-3 OS=Homo sapiens OX=9606 GN=TSPAN3 PE=1 SV=1
P36897	13	TGFBR1	0.979724	0.584311	-0.0295525	0.233356	TGF-beta receptor type-1 OS=Homo sapiens OX=9606 GN=TGFBR1 PE=1 SV=1
Q9Y3E0	3	GOLT1B	0.979404	0.188645	-0.0300247	0.724354	Vesicle transport protein GOT1B OS=Homo sapiens OX=9606 GN=GOLT1B PE=1 SV=1
Q9HB71	3	CACYBP	0.978895	0.507365	-0.0307745	0.29468	Calcyclin-binding protein OS=Homo sapiens OX=9606 GN=CACYBP PE=1 SV=2
P30040	7	ERP29	0.977872	0.572249	-0.0322829	0.242415	Endoplasmic reticulum resident protein 29 OS=Homo sapiens OX=9606 GN=ERP29 PE=1 SV=4
Q12913	12	PTPRJ	0.97755	0.239331	-0.0327579	0.621	Receptor-type tyrosine-protein phosphatase eta OS=Homo sapiens OX=9606 GN=PTPRJ PE=1 SV=3
Q13444	17	ADAM15	0.976935	0.431842	-0.0336651	0.364675	Disintegrin and metalloproteinase domain-containing protein 15 OS=Homo sapiens OX=9606 GN=ADAM15 PE=1 SV=4
Q9NS93	2	TM7SF3	0.976416	0.329665	-0.0344322	0.481927	Transmembrane 7 superfamily member 3 OS=Homo sapiens OX=9606 GN=TM7SF3 PE=1 SV=1
P07237	25	P4HB	0.975899	0.918527	-0.0351966	0.036908	Protein disulfide-isomerase OS=Homo sapiens OX=9606 GN=P4HB PE=1 SV=3
P62826	4	RAN	0.975885	0.245619	-0.0352176	0.609739	GTP-binding nuclear protein Ran OS=Homo sapiens OX=9606 GN=RAN PE=1 SV=3
O15460	6	P4HA2	0.975152	0.302728	-0.0363017	0.518947	Prolyl 4-hydroxylase subunit alpha-2 OS=Homo sapiens OX=9606 GN=P4HA2 PE=1 SV=1
P07099	14	EPHX1	0.975151	0.21998	-0.0363029	0.657617	Epoxide hydrolase 1 OS=Homo sapiens OX=9606 GN=EPHX1 PE=1 SV=1
P54136	23	RARS	0.975098	0.792601	-0.0363802	0.100946	Arginine--tRNA ligase, cytoplasmic OS=Homo sapiens OX=9606 GN=RARS1 PE=1 SV=2
O95831	2	AIFM1	0.97505	0.51823	-0.0364525	0.285477	Apoptosis-inducing factor 1, mitochondrial OS=Homo sapiens OX=9606 GN=AIFM1 PE=1 SV=1
P0DMV9	13	HSPA1B; HSPA1A	0.974111	0.385827	-0.0378422	0.413608	Heat shock 70 kDa protein 1B OS=Homo sapiens OX=9606 GN=HSPA1B PE=1 SV=1
P02786	37	TFRC	0.97408	0.0433363	-0.0378872	1.36315	Transferrin receptor protein 1 OS=Homo sapiens OX=9606 GN=TFRC PE=1 SV=2
P51148	5	RAB5C	0.973616	0.857969	-0.0385748	0.0665286	Ras-related protein Rab-5C OS=Homo sapiens OX=9606 GN=RAB5C PE=1 SV=2
O95819	4	MAP4K4	0.973519	0.700987	-0.038719	0.15429	Mitogen-activated protein kinase kinase kinase kinase 4 OS=Homo sapiens OX=9606 GN=MAP4K4 PE=1 SV=2
Q8TCT9	2	HM13	0.972965	0.556435	-0.0395405	0.254585	Minor histocompatibility antigen H13 OS=Homo sapiens OX=9606 GN=HM13 PE=1 SV=1
P06576	11	ATP5B	0.972387	0.664116	-0.0403978	0.177756	ATP synthase subunit beta, mitochondrial OS=Homo sapiens OX=9606 GN=ATP5F1B PE=1 SV=3
Q8N357	2	C2orf18; SLC35F6	0.97201	0.328437	-0.0409572	0.483549	Solute carrier family 35 member F6 OS=Homo sapiens OX=9606 GN=SLC35F6 PE=1 SV=1
Q8TDN6	5	BRIX1	0.971144	0.124597	-0.0422422	0.904491	Ribosome biogenesis protein BRX1 homolog OS=Homo sapiens OX=9606 GN=BRIX1 PE=1 SV=2
P05556	16	ITGB1	0.970942	0.481758	-0.0425428	0.317171	Integrin beta-1 OS=Homo sapiens OX=9606 GN=ITGB1 PE=1 SV=2
P48444	18	ARCN1	0.970784	0.400417	-0.0427773	0.397487	Coatomer subunit delta OS=Homo sapiens OX=9606 GN=ARCN1 PE=1 SV=1
P32969	6	RPL9	0.970077	0.0797013	-0.0438291	1.09853	Large ribosomal subunit protein uL6 OS=Homo sapiens OX=9606 GN=RPL9 PE=1 SV=1
P51798	4	CLCN7	0.968574	0.206185	-0.0460655	0.685742	H(+)/Cl(-) exchange transporter 7 OS=Homo sapiens OX=9606 GN=CLCN7 PE=1 SV=2
Q9ULF5	7	SLC39A10	0.968223	0.200042	-0.046589	0.698878	Zinc transporter ZIP10 OS=Homo sapiens OX=9606 GN=SLC39A10 PE=1 SV=2
P84090	3	ERH	0.968144	0.281298	-0.046707	0.550833	Enhancer of rudimentary homolog OS=Homo sapiens OX=9606 GN=ERH PE=1 SV=1
P05387	9	RPLP2	0.967292	0.014256	-0.0479761	1.846	Large ribosomal subunit protein P2 OS=Homo sapiens OX=9606 GN=RPLP2 PE=1 SV=1
Q658P3	9	STEAP3	0.967162	0.118887	-0.048171	0.924867	Metalloreductase STEAP3 OS=Homo sapiens OX=9606 GN=STEAP3 PE=1 SV=2
Q9NR31	2	SAR1A	0.966062	0.00179225	-0.0498128	2.7466	Small COPII coat GTPase SAR1A OS=Homo sapiens OX=9606 GN=SAR1A PE=1 SV=1
Q14204	47	DYNC1H1	0.963958	0.545294	-0.0529578	0.263369	Cytoplasmic dynein 1 heavy chain 1 OS=Homo sapiens OX=9606 GN=DYNC1H1 PE=1 SV=5
Q30201	3	HFE	0.963894	0.216948	-0.0530531	0.663645	Hereditary hemochromatosis protein OS=Homo sapiens OX=9606 GN=HFE PE=1 SV=1
Q9BSR8	3	YIPF4	0.963297	0.176445	-0.053948	0.75339	Protein YIPF4 OS=Homo sapiens OX=9606 GN=YIPF4 PE=1 SV=1
P30825	4	SLC7A1	0.962465	0.581527	-0.0551939	0.23543	High affinity cationic amino acid transporter 1 OS=Homo sapiens OX=9606 GN=SLC7A1 PE=1 SV=1
P05455	8	SSB	0.961909	0.324258	-0.056028	0.489109	Lupus La protein OS=Homo sapiens OX=9606 GN=SSB PE=1 SV=2
Q14974	7	KPNB1	0.961185	0.161551	-0.0571142	0.791689	Importin subunit beta-1 OS=Homo sapiens OX=9606 GN=KPNB1 PE=1 SV=2
Q9Y624	4	F11R	0.96031	0.387867	-0.058428	0.411317	Junctional adhesion molecule A OS=Homo sapiens OX=9606 GN=F11R PE=1 SV=1
P39656	7	DDOST	0.959917	0.215103	-0.0590186	0.667353	Dolichyl-diphosphooligosaccharide--protein glycosyltransferase 48 kDa subunit OS=Homo sapiens OX=9606 GN=DDOST PE=1 SV=4
Q6P4E1	6		0.958824	0.0397969	-0.060662	1.40015	Protein GOLM2 OS=Homo sapiens OX=9606 GN=GOLM2 PE=1 SV=2
P07093	2	SERPINE2	0.958372	0.570197	-0.0613423	0.243975	Glia-derived nexin OS=Homo sapiens OX=9606 GN=SERPINE2 PE=1 SV=1
P50213	2	IDH3A	0.958187	0.0432117	-0.0616216	1.3644	Isocitrate dehydrogenase [NAD] subunit alpha, mitochondrial OS=Homo sapiens OX=9606 GN=IDH3A PE=1 SV=1
O00203	3	AP3B1	0.958113	0.325674	-0.0617325	0.487217	AP-3 complex subunit beta-1 OS=Homo sapiens OX=9606 GN=AP3B1 PE=1 SV=3
Q14165	3	MLEC	0.957467	0.393064	-0.0627047	0.405536	Malectin OS=Homo sapiens OX=9606 GN=MLEC PE=1 SV=1
O43399	12	TPD52L2	0.95722	0.0247061	-0.0630769	1.6072	Tumor protein D54 OS=Homo sapiens OX=9606 GN=TPD52L2 PE=1 SV=2
P01033	4	TIMP1	0.956884	0.696297	-0.0635837	0.157206	Metalloproteinase inhibitor 1 OS=Homo sapiens OX=9606 GN=TIMP1 PE=1 SV=1
P07814	39	EPRS	0.956864	0.271322	-0.0636145	0.566515	Bifunctional glutamate/proline--tRNA ligase OS=Homo sapiens OX=9606 GN=EPRS1 PE=1 SV=5
Q00325	4	SLC25A3	0.955023	0.217083	-0.0663921	0.663374	Solute carrier family 25 member 3 OS=Homo sapiens OX=9606 GN=SLC25A3 PE=1 SV=2
P04844	10	RPN2	0.954508	0.766169	-0.0671703	0.115675	Dolichyl-diphosphooligosaccharide--protein glycosyltransferase subunit 2 OS=Homo sapiens OX=9606 GN=RPN2 PE=1 SV=3
Q9UMS4	5	PRPF19	0.952988	0.21889	-0.0694706	0.659773	Pre-mRNA-processing factor 19 OS=Homo sapiens OX=9606 GN=PRPF19 PE=1 SV=1
Q99460	4	PSMD1	0.951361	0.32894	-0.0719355	0.482884	26S proteasome non-ATPase regulatory subunit 1 OS=Homo sapiens OX=9606 GN=PSMD1 PE=1 SV=2
Q8TED1	8	GPX8	0.950822	0.349336	-0.0727527	0.456756	Probable glutathione peroxidase 8 OS=Homo sapiens OX=9606 GN=GPX8 PE=1 SV=2
Q9H0U4	4	RAB1B	0.950425	0.954323	-0.0733557	0.0203044	Ras-related protein Rab-1B OS=Homo sapiens OX=9606 GN=RAB1B PE=1 SV=1
P62277	7	RPS13	0.949457	0.705564	-0.0748256	0.151463	Small ribosomal subunit protein uS15 OS=Homo sapiens OX=9606 GN=RPS13 PE=1 SV=2
O75915	5	ARL6IP5	0.949117	0.424704	-0.0753423	0.371914	PRA1 family protein 3 OS=Homo sapiens OX=9606 GN=ARL6IP5 PE=1 SV=1
Q8TAA9	8	VANGL1	0.947607	0.283002	-0.0776395	0.54821	Vang-like protein 1 OS=Homo sapiens OX=9606 GN=VANGL1 PE=1 SV=1
Q8TCJ2	4	STT3B	0.946117	0.371254	-0.0799093	0.430329	Dolichyl-diphosphooligosaccharide--protein glycosyltransferase subunit STT3B OS=Homo sapiens OX=9606 GN=STT3B PE=1 SV=1
O14966	3	RAB7L1; RAB29	0.944423	0.70133	-0.0824946	0.154077	Ras-related protein Rab-7L1 OS=Homo sapiens OX=9606 GN=RAB29 PE=1 SV=1
Q9BT67	2	NDFIP1	0.943869	0.410014	-0.0833421	0.387201	NEDD4 family-interacting protein 1 OS=Homo sapiens OX=9606 GN=NDFIP1 PE=1 SV=1
P61803	3	DAD1	0.943868	0.394282	-0.0833427	0.404193	Dolichyl-diphosphooligosaccharide--protein glycosyltransferase subunit DAD1 OS=Homo sapiens OX=9606 GN=DAD1 PE=1 SV=3
Q7L2H7	7	EIF3M	0.943609	0.20665	-0.0837382	0.684764	Eukaryotic translation initiation factor 3 subunit M OS=Homo sapiens OX=9606 GN=EIF3M PE=1 SV=1
P61247	14	RPS3A	0.943311	0.449407	-0.0841952	0.34736	Small ribosomal subunit protein eS1 OS=Homo sapiens OX=9606 GN=RPS3A PE=1 SV=2
P51648	9	ALDH3A2	0.94295	0.125043	-0.084747	0.90294	Aldehyde dehydrogenase family 3 member A2 OS=Homo sapiens OX=9606 GN=ALDH3A2 PE=1 SV=1
Q14573	2	ITPR3	0.94294	1.27955e-05	-0.0847623	4.89294	Inositol 1,4,5-trisphosphate-gated calcium channel ITPR3 OS=Homo sapiens OX=9606 GN=ITPR3 PE=1 SV=2
Q13501	8	SQSTM1	0.942511	0.644734	-0.0854179	0.190619	Sequestosome-1 OS=Homo sapiens OX=9606 GN=SQSTM1 PE=1 SV=1
O00232	4	PSMD12	0.94157	0.638883	-0.0868598	0.194579	26S proteasome non-ATPase regulatory subunit 12 OS=Homo sapiens OX=9606 GN=PSMD12 PE=1 SV=3
O95487	11	SEC24B	0.941528	0.178945	-0.0869242	0.74728	Protein transport protein Sec24B OS=Homo sapiens OX=9606 GN=SEC24B PE=1 SV=2
O00303	6	EIF3F	0.941281	0.361797	-0.0873033	0.441534	Eukaryotic translation initiation factor 3 subunit F OS=Homo sapiens OX=9606 GN=EIF3F PE=1 SV=1
P51571	3	SSR4	0.940933	0.108415	-0.0878365	0.96491	Translocon-associated protein subunit delta OS=Homo sapiens OX=9606 GN=SSR4 PE=1 SV=1
Q9Y2T2	4	AP3M1	0.940722	0.61544	-0.0881589	0.210814	AP-3 complex subunit mu-1 OS=Homo sapiens OX=9606 GN=AP3M1 PE=1 SV=1
Q13155	6	AIMP2	0.94062	0.112139	-0.0883161	0.950242	Aminoacyl tRNA synthase complex-interacting multifunctional protein 2 OS=Homo sapiens OX=9606 GN=AIMP2 PE=1 SV=2
P08238	14	HSP90AB1	0.940106	0.761207	-0.0891049	0.118497	Heat shock protein HSP 90-beta OS=Homo sapiens OX=9606 GN=HSP90AB1 PE=1 SV=4
P84085	3	ARF5	0.939901	0.311617	-0.0894196	0.506379	ADP-ribosylation factor 5 OS=Homo sapiens OX=9606 GN=ARF5 PE=1 SV=2
Q15262	8	PTPRK	0.939049	0.240046	-0.0907274	0.619706	Receptor-type tyrosine-protein phosphatase kappa OS=Homo sapiens OX=9606 GN=PTPRK PE=1 SV=2
Q14258	4	TRIM25	0.938558	0.477796	-0.0914827	0.320758	E3 ubiquitin/ISG15 ligase TRIM25 OS=Homo sapiens OX=9606 GN=TRIM25 PE=1 SV=2
Q8TCG2	3	PI4K2B	0.938238	0.629785	-0.0919741	0.200807	Phosphatidylinositol 4-kinase type 2-beta OS=Homo sapiens OX=9606 GN=PI4K2B PE=1 SV=1
Q2NL82	5	TSR1	0.938025	0.0472443	-0.092301	1.32565	Pre-rRNA-processing protein TSR1 homolog OS=Homo sapiens OX=9606 GN=TSR1 PE=1 SV=1
P38646	13	HSPA9	0.937815	0.382475	-0.0926247	0.417397	Stress-70 protein, mitochondrial OS=Homo sapiens OX=9606 GN=HSPA9 PE=1 SV=2
P29144	33	TPP2	0.937644	0.100175	-0.0928876	0.99924	Tripeptidyl-peptidase 2 OS=Homo sapiens OX=9606 GN=TPP2 PE=1 SV=4
P46781	12	RPS9	0.935772	0.937041	-0.0957709	0.0282416	Small ribosomal subunit protein uS4 OS=Homo sapiens OX=9606 GN=RPS9 PE=1 SV=3
P62191	3	PSMC1	0.934765	0.481745	-0.0973247	0.317183	26S proteasome regulatory subunit 4 OS=Homo sapiens OX=9606 GN=PSMC1 PE=1 SV=1
Q14137	5	BOP1	0.934557	0.733574	-0.0976453	0.134556	Ribosome biogenesis protein BOP1 OS=Homo sapiens OX=9606 GN=BOP1 PE=1 SV=2
Q8WUM4	12	PDCD6IP	0.933576	0.384637	-0.0991611	0.414949	Programmed cell death 6-interacting protein OS=Homo sapiens OX=9606 GN=PDCD6IP PE=1 SV=1
O95292	6	VAPB	0.932831	0.472953	-0.100312	0.325182	Vesicle-associated membrane protein-associated protein B/C OS=Homo sapiens OX=9606 GN=VAPB PE=1 SV=3
Q9Y282	13	ERGIC3	0.931542	0.254495	-0.102307	0.594322	Endoplasmic reticulum-Golgi intermediate compartment protein 3 OS=Homo sapiens OX=9606 GN=ERGIC3 PE=1 SV=1
Q9HBH5	6	RDH14	0.930949	0.691328	-0.103227	0.160316	Retinol dehydrogenase 14 OS=Homo sapiens OX=9606 GN=RDH14 PE=1 SV=1
Q6P1M0	4	SLC27A4	0.929556	0.120638	-0.105386	0.918514	Long-chain fatty acid transport protein 4 OS=Homo sapiens OX=9606 GN=SLC27A4 PE=1 SV=1
O00429	4	DNM1L	0.929466	0.402299	-0.105526	0.395451	Dynamin-1-like protein OS=Homo sapiens OX=9606 GN=DNM1L PE=1 SV=2
Q9Y5U9	2	IER3IP1	0.928313	0.0312775	-0.107316	1.50477	Immediate early response 3-interacting protein 1 OS=Homo sapiens OX=9606 GN=IER3IP1 PE=1 SV=1
P46776	4	RPL27A	0.927549	0.181863	-0.108504	0.740256	Large ribosomal subunit protein uL15 OS=Homo sapiens OX=9606 GN=RPL27A PE=1 SV=2
Q9NX57	4	RAB20	0.92655	0.352555	-0.110059	0.452773	Ras-related protein Rab-20 OS=Homo sapiens OX=9606 GN=RAB20 PE=1 SV=1
P42766	3	RPL35	0.926537	0.0947345	-0.110079	1.02349	Large ribosomal subunit protein uL29 OS=Homo sapiens OX=9606 GN=RPL35 PE=1 SV=2
Q96AQ6	7	PBXIP1	0.925763	0.297551	-0.111285	0.526438	Pre-B-cell leukemia transcription factor-interacting protein 1 OS=Homo sapiens OX=9606 GN=PBXIP1 PE=1 SV=1
Q15437	6	SEC23B	0.925574	0.322901	-0.11158	0.490931	Protein transport protein Sec23B OS=Homo sapiens OX=9606 GN=SEC23B PE=1 SV=2
Q06136	2	KDSR	0.925521	0.0567301	-0.111663	1.24619	3-ketodihydrosphingosine reductase OS=Homo sapiens OX=9606 GN=KDSR PE=1 SV=1
Q9NS00	2	C1GALT1	0.925428	0.133292	-0.111807	0.875195	Glycoprotein-N-acetylgalactosamine 3-beta-galactosyltransferase 1 OS=Homo sapiens OX=9606 GN=C1GALT1 PE=1 SV=1
P80303	19	NUCB2	0.924803	0.490388	-0.112781	0.30946	Nucleobindin-2 OS=Homo sapiens OX=9606 GN=NUCB2 PE=1 SV=3
P51149	15	RAB7A	0.92475	0.387982	-0.112864	0.411188	Ras-related protein Rab-7a OS=Homo sapiens OX=9606 GN=RAB7A PE=1 SV=1
Q13443	10	ADAM9	0.924614	0.963161	-0.113076	0.0163012	Disintegrin and metalloproteinase domain-containing protein 9 OS=Homo sapiens OX=9606 GN=ADAM9 PE=1 SV=1
O00180	4	KCNK1	0.92434	0.217085	-0.113505	0.66337	Potassium channel subfamily K member 1 OS=Homo sapiens OX=9606 GN=KCNK1 PE=1 SV=1
P67812	2	SEC11A	0.9241	0.0988712	-0.113878	1.00493	Signal peptidase complex catalytic subunit SEC11A OS=Homo sapiens OX=9606 GN=SEC11A PE=1 SV=1
Q9Y6M0	8	PRSS21	0.923991	0.84772	-0.114049	0.0717474	Testisin OS=Homo sapiens OX=9606 GN=PRSS21 PE=1 SV=1
Q14517	8	FAT1	0.923956	0.0803257	-0.114104	1.09515	Protocadherin Fat 1 OS=Homo sapiens OX=9606 GN=FAT1 PE=1 SV=2
Q96A57	2	TMEM230	0.92355	0.256938	-0.114738	0.590171	Transmembrane protein 230 OS=Homo sapiens OX=9606 GN=TMEM230 PE=1 SV=1
P06493	6	CDK1	0.922702	0.122526	-0.116063	0.911773	Cyclin-dependent kinase 1 OS=Homo sapiens OX=9606 GN=CDK1 PE=1 SV=3
P18084	7	ITGB5	0.9227	0.635427	-0.116066	0.196934	Integrin beta-5 OS=Homo sapiens OX=9606 GN=ITGB5 PE=1 SV=1
P62081	8	RPS7	0.922428	0.248815	-0.116491	0.604124	Small ribosomal subunit protein eS7 OS=Homo sapiens OX=9606 GN=RPS7 PE=1 SV=1
P51151	4	RAB9A	0.922159	0.400292	-0.116913	0.397623	Ras-related protein Rab-9A OS=Homo sapiens OX=9606 GN=RAB9A PE=1 SV=1
Q15645	2	TRIP13	0.922024	0.041122	-0.117124	1.38593	Pachytene checkpoint protein 2 homolog OS=Homo sapiens OX=9606 GN=TRIP13 PE=1 SV=2
P13674	4	P4HA1	0.921779	0.405064	-0.117507	0.392477	Prolyl 4-hydroxylase subunit alpha-1 OS=Homo sapiens OX=9606 GN=P4HA1 PE=1 SV=2
O76021	6	RSL1D1	0.921761	0.554417	-0.117535	0.256163	Ribosomal L1 domain-containing protein 1 OS=Homo sapiens OX=9606 GN=RSL1D1 PE=1 SV=3
P62241	10	RPS8	0.919823	0.392589	-0.120571	0.406062	Small ribosomal subunit protein eS8 OS=Homo sapiens OX=9606 GN=RPS8 PE=1 SV=2
Q8NCH0	5	CHST14	0.919647	0.303841	-0.120848	0.517353	Carbohydrate sulfotransferase 14 OS=Homo sapiens OX=9606 GN=CHST14 PE=1 SV=2
Q9BXB4	9	OSBPL11	0.919111	0.219502	-0.12169	0.658561	Oxysterol-binding protein-related protein 11 OS=Homo sapiens OX=9606 GN=OSBPL11 PE=1 SV=2
Q16850	6	CYP51A1	0.918862	0.0261503	-0.122079	1.58252	Lanosterol 14-alpha demethylase OS=Homo sapiens OX=9606 GN=CYP51A1 PE=1 SV=4
O94919	5	ENDOD1	0.917782	0.177945	-0.123776	0.749715	Endonuclease domain-containing 1 protein OS=Homo sapiens OX=9606 GN=ENDOD1 PE=1 SV=2
Q86YS6	2	RAB43	0.917721	0.26608	-0.123873	0.574987	Ras-related protein Rab-43 OS=Homo sapiens OX=9606 GN=RAB43 PE=1 SV=1
P12956	20	XRCC6	0.917703	0.252645	-0.1239	0.59749	X-ray repair cross-complementing protein 6 OS=Homo sapiens OX=9606 GN=XRCC6 PE=1 SV=2
P35625	2	TIMP3	0.917461	0.100543	-0.124282	0.997647	Metalloproteinase inhibitor 3 OS=Homo sapiens OX=9606 GN=TIMP3 PE=1 SV=2
Q9Y2X3	8	NOP58	0.917333	0.0278486	-0.124482	1.5552	Nucleolar protein 58 OS=Homo sapiens OX=9606 GN=NOP58 PE=1 SV=1
Q68CQ7	11	GLT8D1	0.916489	0.0393343	-0.12581	1.40523	Glycosyltransferase 8 domain-containing protein 1 OS=Homo sapiens OX=9606 GN=GLT8D1 PE=1 SV=2
O94905	3	ERLIN2	0.914992	0.0413061	-0.12817	1.38399	Erlin-2 OS=Homo sapiens OX=9606 GN=ERLIN2 PE=1 SV=1
Q4G148	2	GXYLT1	0.914737	0.39357	-0.12857	0.404979	Glucoside xylosyltransferase 1 OS=Homo sapiens OX=9606 GN=GXYLT1 PE=1 SV=2
P42702	7	LIFR	0.914675	0.406537	-0.128669	0.3909	Leukemia inhibitory factor receptor OS=Homo sapiens OX=9606 GN=LIFR PE=1 SV=1
P61313	6	RPL15	0.913816	0.00753771	-0.130025	2.12276	Large ribosomal subunit protein eL15 OS=Homo sapiens OX=9606 GN=RPL15 PE=1 SV=2
P55884	17	EIF3B	0.913442	0.564633	-0.130615	0.248234	Eukaryotic translation initiation factor 3 subunit B OS=Homo sapiens OX=9606 GN=EIF3B PE=1 SV=3
Q12907	18	LMAN2	0.91314	0.265983	-0.131091	0.575145	Vesicular integral-membrane protein VIP36 OS=Homo sapiens OX=9606 GN=LMAN2 PE=1 SV=1
Q96RQ1	10	ERGIC2	0.91265	0.119659	-0.131866	0.922053	Endoplasmic reticulum-Golgi intermediate compartment protein 2 OS=Homo sapiens OX=9606 GN=ERGIC2 PE=1 SV=2
P04792	11	HSPB1	0.911511	0.251859	-0.133668	0.598842	Heat shock protein beta-1 OS=Homo sapiens OX=9606 GN=HSPB1 PE=1 SV=2
Q8N128	3	FAM177A1	0.911372	0.00410644	-0.133887	2.38653	Protein FAM177A1 OS=Homo sapiens OX=9606 GN=FAM177A1 PE=1 SV=1
Q9NR30	24	DDX21	0.910186	0.236892	-0.135767	0.62545	Nucleolar RNA helicase 2 OS=Homo sapiens OX=9606 GN=DDX21 PE=1 SV=5
P21964	7	COMT	0.909905	0.112291	-0.136212	0.949653	Catechol O-methyltransferase OS=Homo sapiens OX=9606 GN=COMT PE=1 SV=2
Q9UGV2	6	NDRG3	0.909685	0.14055	-0.136561	0.852171	Protein NDRG3 OS=Homo sapiens OX=9606 GN=NDRG3 PE=1 SV=2
P46977	4	STT3A	0.907806	0.164022	-0.139545	0.785099	Dolichyl-diphosphooligosaccharide--protein glycosyltransferase subunit STT3A OS=Homo sapiens OX=9606 GN=STT3A PE=1 SV=2
O60513	4	B4GALT4	0.907512	0.00351304	-0.140011	2.45432	Beta-1,4-galactosyltransferase 4 OS=Homo sapiens OX=9606 GN=B4GALT4 PE=1 SV=1
Q9NZ01	4	TECR	0.907265	0.263749	-0.140405	0.578809	Very-long-chain enoyl-CoA reductase OS=Homo sapiens OX=9606 GN=TECR PE=1 SV=1
O95573	9	ACSL3	0.906847	0.121273	-0.14107	0.916236	Fatty acid CoA ligase Acsl3 OS=Homo sapiens OX=9606 GN=ACSL3 PE=1 SV=3
Q9GZM5	5	YIPF3	0.906796	0.107749	-0.14115	0.967588	Protein YIPF3 OS=Homo sapiens OX=9606 GN=YIPF3 PE=1 SV=1
Q9HCE1	8	MOV10	0.906573	0.183007	-0.141505	0.737533	Helicase MOV-10 OS=Homo sapiens OX=9606 GN=MOV10 PE=1 SV=2
P48668	2	KRT6C; KRT6A	0.906489	0.84554	-0.141638	0.0728657	Keratin, type II cytoskeletal 6C OS=Homo sapiens OX=9606 GN=KRT6C PE=1 SV=3
O00592	14	PODXL	0.904893	0.0126695	-0.14418	1.89724	Podocalyxin OS=Homo sapiens OX=9606 GN=PODXL PE=1 SV=2
Q7Z2W4	17	ZC3HAV1	0.902783	0.494839	-0.147548	0.305536	Zinc finger CCCH-type antiviral protein 1 OS=Homo sapiens OX=9606 GN=ZC3HAV1 PE=1 SV=3
Q6ZRP7	19	QSOX2	0.902437	0.193942	-0.148102	0.712329	Sulfhydryl oxidase 2 OS=Homo sapiens OX=9606 GN=QSOX2 PE=1 SV=3
P40189	7	IL6ST	0.902374	0.0436684	-0.148203	1.35983	Interleukin-6 receptor subunit beta OS=Homo sapiens OX=9606 GN=IL6ST PE=1 SV=2
Q9Y251	3	HPSE	0.902343	0.470732	-0.148253	0.327226	Heparanase OS=Homo sapiens OX=9606 GN=HPSE PE=1 SV=2
P42892	10	ECE1	0.902316	0.0378001	-0.148295	1.42251	Endothelin-converting enzyme 1 OS=Homo sapiens OX=9606 GN=ECE1 PE=1 SV=2
Q5VW38	4	GPR107	0.901222	0.0881306	-0.150045	1.05487	Protein GPR107 OS=Homo sapiens OX=9606 GN=GPR107 PE=1 SV=1
Q7Z7H5	4	TMED4	0.901174	0.117644	-0.150123	0.929429	Transmembrane emp24 domain-containing protein 4 OS=Homo sapiens OX=9606 GN=TMED4 PE=1 SV=1
P04843	21	RPN1	0.901169	0.166008	-0.15013	0.779871	Dolichyl-diphosphooligosaccharide--protein glycosyltransferase subunit 1 OS=Homo sapiens OX=9606 GN=RPN1 PE=1 SV=1
P53618	25	COPB1	0.900678	0.461588	-0.150917	0.335745	Coatomer subunit beta OS=Homo sapiens OX=9606 GN=COPB1 PE=1 SV=3
P55145	4	MANF	0.899497	0.521508	-0.15281	0.282739	Mesencephalic astrocyte-derived neurotrophic factor OS=Homo sapiens OX=9606 GN=MANF PE=1 SV=3
Q9NPF0	9	CD320	0.898761	0.0445591	-0.153991	1.35106	CD320 antigen OS=Homo sapiens OX=9606 GN=CD320 PE=1 SV=1
Q9BYC5	5	FUT8	0.8986	0.29435	-0.15425	0.531135	Alpha-(1,6)-fucosyltransferase OS=Homo sapiens OX=9606 GN=FUT8 PE=1 SV=2
Q9NRB3	2	CHST12	0.89833	0.202546	-0.154683	0.693477	Carbohydrate sulfotransferase 12 OS=Homo sapiens OX=9606 GN=CHST12 PE=1 SV=2
Q8WWI5	2	SLC44A1	0.898276	0.417322	-0.15477	0.379529	Choline transporter-like protein 1 OS=Homo sapiens OX=9606 GN=SLC44A1 PE=1 SV=1
P51511	4	MMP15	0.897357	0.315779	-0.156247	0.500617	Matrix metalloproteinase-15 OS=Homo sapiens OX=9606 GN=MMP15 PE=1 SV=1
O95373	3	IPO7	0.897205	0.613701	-0.156491	0.212043	Importin-7 OS=Homo sapiens OX=9606 GN=IPO7 PE=1 SV=1
P61619	3	SEC61A1	0.896831	0.402426	-0.157092	0.395314	Protein transport protein Sec61 subunit alpha isoform 1 OS=Homo sapiens OX=9606 GN=SEC61A1 PE=1 SV=2
Q7L2E3	6	DHX30	0.896524	3.19862e-05	-0.157586	4.49504	ATP-dependent RNA helicase DHX30 OS=Homo sapiens OX=9606 GN=DHX30 PE=1 SV=1
P35268	4	RPL22	0.89559	0.09352	-0.159089	1.0291	Large ribosomal subunit protein eL22 OS=Homo sapiens OX=9606 GN=RPL22 PE=1 SV=2
Q9Y3D9	4	MRPS23	0.894906	0.422221	-0.160192	0.37446	Small ribosomal subunit protein mS23 OS=Homo sapiens OX=9606 GN=MRPS23 PE=1 SV=2
P16615	19	ATP2A2	0.894706	0.107024	-0.160515	0.970518	Sarcoplasmic/endoplasmic reticulum calcium ATPase 2 OS=Homo sapiens OX=9606 GN=ATP2A2 PE=1 SV=1
P13010	14	XRCC5	0.894674	0.00355444	-0.160566	2.44923	X-ray repair cross-complementing protein 5 OS=Homo sapiens OX=9606 GN=XRCC5 PE=1 SV=3
O43175	10	PHGDH	0.894357	0.441538	-0.161078	0.355032	D-3-phosphoglycerate dehydrogenase OS=Homo sapiens OX=9606 GN=PHGDH PE=1 SV=4
P20340	8	RAB6A	0.893273	0.353432	-0.162827	0.451695	Ras-related protein Rab-6A OS=Homo sapiens OX=9606 GN=RAB6A PE=1 SV=3
P11021	35	HSPA5	0.891462	0.326493	-0.165755	0.486127	Endoplasmic reticulum chaperone BiP OS=Homo sapiens OX=9606 GN=HSPA5 PE=1 SV=2
Q9P2J5	19	LARS	0.891076	0.145748	-0.166379	0.836399	Leucine--tRNA ligase, cytoplasmic OS=Homo sapiens OX=9606 GN=LARS1 PE=1 SV=2
Q96AG4	7	LRRC59	0.890878	0.209523	-0.1667	0.678769	Leucine-rich repeat-containing protein 59 OS=Homo sapiens OX=9606 GN=LRRC59 PE=1 SV=1
Q9HC07	9	TMEM165	0.889978	0.0346117	-0.168158	1.46078	Putative divalent cation/proton antiporter TMEM165 OS=Homo sapiens OX=9606 GN=TMEM165 PE=1 SV=1
Q92542	6	NCSTN	0.889794	0.0781924	-0.168456	1.10684	Nicastrin OS=Homo sapiens OX=9606 GN=NCSTN PE=1 SV=2
P08962	2	CD63	0.889662	0.237216	-0.168671	0.624855	CD63 antigen OS=Homo sapiens OX=9606 GN=CD63 PE=1 SV=2
Q13619	3	CUL4A	0.889628	0.317323	-0.168726	0.498499	Cullin-4A OS=Homo sapiens OX=9606 GN=CUL4A PE=1 SV=3
P60228	8	EIF3E	0.887218	0.26368	-0.172639	0.578923	Eukaryotic translation initiation factor 3 subunit E OS=Homo sapiens OX=9606 GN=EIF3E PE=1 SV=1
Q9NPR9	3	GPR108	0.886484	0.292965	-0.173834	0.533184	Protein GPR108 OS=Homo sapiens OX=9606 GN=GPR108 PE=1 SV=3
Q8NF37	6	LPCAT1	0.885803	0.0641277	-0.174942	1.19295	Lysophosphatidylcholine acyltransferase 1 OS=Homo sapiens OX=9606 GN=LPCAT1 PE=1 SV=2
P18031	7	PTPN1	0.885189	0.0432146	-0.175943	1.36437	Tyrosine-protein phosphatase non-receptor type 1 OS=Homo sapiens OX=9606 GN=PTPN1 PE=1 SV=1
P07900	15	HSP90AA1	0.884928	0.0264668	-0.176368	1.5773	Heat shock protein HSP 90-alpha OS=Homo sapiens OX=9606 GN=HSP90AA1 PE=1 SV=5
P56134	2	ATP5J2	0.884489	0.452516	-0.177085	0.344366	ATP synthase subunit f, mitochondrial OS=Homo sapiens OX=9606 GN=ATP5MF PE=1 SV=3
O15118	7	NPC1	0.884394	0.000720144	-0.177239	3.14258	NPC intracellular cholesterol transporter 1 OS=Homo sapiens OX=9606 GN=NPC1 PE=1 SV=2
A1L0T0	5	ILVBL	0.884236	0.163713	-0.177497	0.785918	2-hydroxyacyl-CoA lyase 2 OS=Homo sapiens OX=9606 GN=ILVBL PE=1 SV=2
P68371	3	TUBB4B	0.883758	0.00491201	-0.178277	2.30874	Tubulin beta-4B chain OS=Homo sapiens OX=9606 GN=TUBB4B PE=1 SV=1
P61224	4	RAP1B	0.88221	0.103833	-0.180805	0.983665	Ras-related protein Rap-1b OS=Homo sapiens OX=9606 GN=RAP1B PE=1 SV=1
O95425	10	SVIL	0.880999	0.326986	-0.182787	0.485471	Supervillin OS=Homo sapiens OX=9606 GN=SVIL PE=1 SV=2
P61006	4	RAB8A	0.880514	0.258833	-0.183583	0.58698	Ras-related protein Rab-8A OS=Homo sapiens OX=9606 GN=RAB8A PE=1 SV=1
Q13795	4	ARFRP1	0.880169	0.401535	-0.184147	0.396276	ADP-ribosylation factor-related protein 1 OS=Homo sapiens OX=9606 GN=ARFRP1 PE=1 SV=1
Q15293	21	RCN1	0.879631	0.335516	-0.18503	0.474287	Reticulocalbin-1 OS=Homo sapiens OX=9606 GN=RCN1 PE=1 SV=1
P06748	11	NPM1	0.878305	0.00116949	-0.187205	2.932	Nucleophosmin OS=Homo sapiens OX=9606 GN=NPM1 PE=1 SV=2
Q6PIU2	6	NCEH1	0.877895	0.0523439	-0.18788	1.28113	Neutral cholesterol ester hydrolase 1 OS=Homo sapiens OX=9606 GN=NCEH1 PE=1 SV=3
Q07020	6	RPL18	0.877851	0.0138018	-0.187952	1.86006	Large ribosomal subunit protein eL18 OS=Homo sapiens OX=9606 GN=RPL18 PE=1 SV=2
Q969M3	3	YIPF5	0.877738	0.15415	-0.188138	0.812056	Protein YIPF5 OS=Homo sapiens OX=9606 GN=YIPF5 PE=1 SV=1
Q14978	2	NOLC1	0.877045	0.151294	-0.189277	0.820179	Nucleolar and coiled-body phosphoprotein 1 OS=Homo sapiens OX=9606 GN=NOLC1 PE=1 SV=2
Q09328	2	MGAT5	0.877038	0.0843455	-0.189288	1.07394	Alpha-1,6-mannosylglycoprotein 6-beta-N-acetylglucosaminyltransferase A OS=Homo sapiens OX=9606 GN=MGAT5 PE=1 SV=1
Q86X52	5	CHSY1	0.87586	0.0415372	-0.191228	1.38156	Chondroitin sulfate synthase 1 OS=Homo sapiens OX=9606 GN=CHSY1 PE=1 SV=3
Q9P035	6	PTPLAD1; HACD3	0.874893	0.140632	-0.192822	0.851917	Very-long-chain (3R)-3-hydroxyacyl-CoA dehydratase 3 OS=Homo sapiens OX=9606 GN=HACD3 PE=1 SV=2
Q96L58	3	B3GALT6	0.873806	0.0420686	-0.194616	1.37604	Beta-1,3-galactosyltransferase 6 OS=Homo sapiens OX=9606 GN=B3GALT6 PE=1 SV=2
Q02543	5	RPL18A	0.873688	0.0041977	-0.19481	2.37699	Large ribosomal subunit protein eL20 OS=Homo sapiens OX=9606 GN=RPL18A PE=1 SV=2
Q86V81	5	ALYREF	0.873404	0.00210004	-0.195278	2.67777	THO complex subunit 4 OS=Homo sapiens OX=9606 GN=ALYREF PE=1 SV=3
O60762	5	DPM1	0.873379	0.082639	-0.19532	1.08281	Dolichol-phosphate mannosyltransferase subunit 1 OS=Homo sapiens OX=9606 GN=DPM1 PE=1 SV=1
P05787	11	KRT8	0.873348	0.0444309	-0.195371	1.35231	Keratin, type II cytoskeletal 8 OS=Homo sapiens OX=9606 GN=KRT8 PE=1 SV=7
P08581	7	MET	0.873132	0.142996	-0.195727	0.844677	Hepatocyte growth factor receptor OS=Homo sapiens OX=9606 GN=MET PE=1 SV=4
Q17RY6	3	LY6K	0.871621	0.833439	-0.198227	0.0791259	Lymphocyte antigen 6K OS=Homo sapiens OX=9606 GN=LY6K PE=1 SV=2
Q9Y262	12	EIF3L	0.871511	0.262096	-0.19841	0.58154	Eukaryotic translation initiation factor 3 subunit L OS=Homo sapiens OX=9606 GN=EIF3L PE=1 SV=1
Q12981	2	BNIP1	0.870931	0.0837693	-0.199369	1.07692	Vesicle transport protein SEC20 OS=Homo sapiens OX=9606 GN=BNIP1 PE=1 SV=3
Q9UGP8	3	SEC63	0.870906	0.65977	-0.199412	0.180607	Translocation protein SEC63 homolog OS=Homo sapiens OX=9606 GN=SEC63 PE=1 SV=2
Q8WVQ1	9	CANT1	0.870036	0.0646357	-0.200852	1.18953	Soluble calcium-activated nucleotidase 1 OS=Homo sapiens OX=9606 GN=CANT1 PE=1 SV=1
Q8WZA1	4	POMGNT1	0.869953	0.154967	-0.200991	0.80976	Protein O-linked-mannose beta-1,2-N-acetylglucosaminyltransferase 1 OS=Homo sapiens OX=9606 GN=POMGNT1 PE=1 SV=2
Q9Y285	3	FARSA	0.869805	0.314653	-0.201237	0.502168	Phenylalanine--tRNA ligase alpha subunit OS=Homo sapiens OX=9606 GN=FARSA PE=1 SV=3
Q8WVM8	17	SCFD1	0.869504	0.229909	-0.201736	0.638444	Sec1 family domain-containing protein 1 OS=Homo sapiens OX=9606 GN=SCFD1 PE=1 SV=4
Q9H0S4	5	DDX47	0.869256	0.414778	-0.202147	0.382184	Probable ATP-dependent RNA helicase DDX47 OS=Homo sapiens OX=9606 GN=DDX47 PE=1 SV=1
P49184	3	DNASE1L1	0.869241	0.488028	-0.202171	0.311555	Deoxyribonuclease-1-like 1 OS=Homo sapiens OX=9606 GN=DNASE1L1 PE=1 SV=1
O60832	6	DKC1	0.869079	0.021487	-0.202441	1.66782	H/ACA ribonucleoprotein complex subunit DKC1 OS=Homo sapiens OX=9606 GN=DKC1 PE=1 SV=3
Q9GZR7	2	DDX24	0.868785	0.000930286	-0.202928	3.03138	ATP-dependent RNA helicase DDX24 OS=Homo sapiens OX=9606 GN=DDX24 PE=1 SV=1
Q8NC42	5	RNF149	0.867913	0.218359	-0.204378	0.660828	E3 ubiquitin-protein ligase RNF149 OS=Homo sapiens OX=9606 GN=RNF149 PE=1 SV=2
P30519	7	HMOX2	0.867214	0.0754239	-0.20554	1.12249	Heme oxygenase 2 OS=Homo sapiens OX=9606 GN=HMOX2 PE=1 SV=2
P61353	6	RPL27	0.866892	0.000394687	-0.206075	3.40375	Large ribosomal subunit protein eL27 OS=Homo sapiens OX=9606 GN=RPL27 PE=1 SV=2
P30101	21	PDIA3	0.866885	0.252285	-0.206088	0.598108	Protein disulfide-isomerase A3 OS=Homo sapiens OX=9606 GN=PDIA3 PE=1 SV=4
P15291	8	B4GALT1	0.866648	0.103872	-0.206482	0.983502	Beta-1,4-galactosyltransferase 1 OS=Homo sapiens OX=9606 GN=B4GALT1 PE=1 SV=5
Q969H8	2	C19orf10; MYDGF	0.865852	0.620827	-0.207808	0.20703	Myeloid-derived growth factor OS=Homo sapiens OX=9606 GN=MYDGF PE=1 SV=1
P78527	61	PRKDC	0.865602	0.116889	-0.208225	0.932228	DNA-dependent protein kinase catalytic subunit OS=Homo sapiens OX=9606 GN=PRKDC PE=1 SV=3
Q5M775	11	SPECC1	0.865165	0.801271	-0.208953	0.0962203	Cytospin-B OS=Homo sapiens OX=9606 GN=SPECC1 PE=1 SV=1
O00461	21	GOLIM4	0.864642	0.0200655	-0.209825	1.69755	Golgi integral membrane protein 4 OS=Homo sapiens OX=9606 GN=GOLIM4 PE=1 SV=1
O00264	7	PGRMC1	0.864532	0.0605888	-0.210009	1.21761	Membrane-associated progesterone receptor component 1 OS=Homo sapiens OX=9606 GN=PGRMC1 PE=1 SV=3
O94979	4	SEC31A	0.864439	0.0911614	-0.210164	1.04019	Protein transport protein Sec31A OS=Homo sapiens OX=9606 GN=SEC31A PE=1 SV=3
P50454	17	SERPINH1	0.863749	0.26078	-0.211316	0.583726	Serpin H1 OS=Homo sapiens OX=9606 GN=SERPINH1 PE=1 SV=2
Q15084	12	PDIA6	0.863436	0.310482	-0.211839	0.507963	Protein disulfide-isomerase A6 OS=Homo sapiens OX=9606 GN=PDIA6 PE=1 SV=1
Q9H3N1	5	TMX1	0.861962	0.151711	-0.214304	0.818984	Thioredoxin-related transmembrane protein 1 OS=Homo sapiens OX=9606 GN=TMX1 PE=1 SV=1
P62424	18	RPL7A	0.861887	0.00884764	-0.214429	2.05317	Large ribosomal subunit protein eL8 OS=Homo sapiens OX=9606 GN=RPL7A PE=1 SV=2
Q8N1S5	5	SLC39A11	0.861812	0.0301861	-0.214555	1.52019	Zinc transporter ZIP11 OS=Homo sapiens OX=9606 GN=SLC39A11 PE=1 SV=3
Q9BQG0	9	MYBBP1A	0.861752	0.183236	-0.214656	0.736989	Myb-binding protein 1A OS=Homo sapiens OX=9606 GN=MYBBP1A PE=1 SV=2
Q9Y2B0	6	CNPY2	0.861298	0.133072	-0.215416	0.875913	Protein canopy homolog 2 OS=Homo sapiens OX=9606 GN=CNPY2 PE=1 SV=1
P63173	4	RPL38	0.861064	0.00804668	-0.215808	2.09438	Large ribosomal subunit protein eL38 OS=Homo sapiens OX=9606 GN=RPL38 PE=1 SV=2
Q92896	31	GLG1	0.860821	0.0330136	-0.216215	1.48131	Golgi apparatus protein 1 OS=Homo sapiens OX=9606 GN=GLG1 PE=1 SV=2
P61586	2	RHOA	0.860472	0.229513	-0.2168	0.639193	Transforming protein RhoA OS=Homo sapiens OX=9606 GN=RHOA PE=1 SV=1
Q06481	5	APLP2	0.85875	0.00633378	-0.219691	2.19834	Amyloid beta precursor like protein 2 OS=Homo sapiens OX=9606 GN=APLP2 PE=1 SV=2
P62888	5	RPL30	0.85856	0.00190503	-0.220009	2.7201	Large ribosomal subunit protein eL30 OS=Homo sapiens OX=9606 GN=RPL30 PE=1 SV=2
Q9UBQ6	6	EXTL2	0.85803	0.354818	-0.2209	0.449995	Exostosin-like 2 OS=Homo sapiens OX=9606 GN=EXTL2 PE=1 SV=1
P43307	3	SSR1	0.858005	0.0456634	-0.220943	1.34043	Translocon-associated protein subunit alpha OS=Homo sapiens OX=9606 GN=SSR1 PE=1 SV=3
P0CW18	25	PRSS56	0.857838	0.0999263	-0.221224	1.00032	Serine protease 56 OS=Homo sapiens OX=9606 GN=PRSS56 PE=1 SV=1
P13284	3	IFI30	0.857474	0.0488947	-0.221835	1.31074	Gamma-interferon-inducible lysosomal thiol reductase OS=Homo sapiens OX=9606 GN=IFI30 PE=1 SV=3
Q9BVP2	2	GNL3	0.857447	0.0200151	-0.221881	1.69864	Guanine nucleotide-binding protein-like 3 OS=Homo sapiens OX=9606 GN=GNL3 PE=1 SV=2
Q15125	3	EBP	0.855939	0.127573	-0.224419	0.894241	3-beta-hydroxysteroid-Delta(8),Delta(7)-isomerase OS=Homo sapiens OX=9606 GN=EBP PE=1 SV=3
Q9NZI8	8	IGF2BP1	0.855344	0.145593	-0.225423	0.836858	Insulin-like growth factor 2 mRNA-binding protein 1 OS=Homo sapiens OX=9606 GN=IGF2BP1 PE=1 SV=2
P82930	3	MRPS34	0.854897	0.180442	-0.226178	0.743662	Small ribosomal subunit protein mS34 OS=Homo sapiens OX=9606 GN=MRPS34 PE=1 SV=2
Q9H0V9	11	LMAN2L	0.854463	0.129803	-0.22691	0.886715	VIP36-like protein OS=Homo sapiens OX=9606 GN=LMAN2L PE=1 SV=1
Q10472	6	GALNT1	0.854263	0.0685561	-0.227247	1.16395	Polypeptide N-acetylgalactosaminyltransferase 1 OS=Homo sapiens OX=9606 GN=GALNT1 PE=1 SV=1
P28300	2	LOX	0.853985	0.20431	-0.227717	0.68971	Protein-lysine 6-oxidase OS=Homo sapiens OX=9606 GN=LOX PE=1 SV=2
P62906	10	RPL10A	0.853459	0.000342477	-0.228605	3.46537	Large ribosomal subunit protein uL1 OS=Homo sapiens OX=9606 GN=RPL10A PE=1 SV=2
Q9Y676	2	MRPS18B	0.853206	0.00188651	-0.229033	2.72434	Small ribosomal subunit protein mS40 OS=Homo sapiens OX=9606 GN=MRPS18B PE=1 SV=1
Q9H7F4	3	TMEM185B	0.853128	0.0016337	-0.229165	2.78683	Transmembrane protein 185B OS=Homo sapiens OX=9606 GN=TMEM185B PE=1 SV=2
Q8WTV0	3	SCARB1	0.853125	0.262051	-0.229171	0.581614	Scavenger receptor class B member 1 OS=Homo sapiens OX=9606 GN=SCARB1 PE=1 SV=1
P55769	4	NHP2L1; SNU13	0.852523	0.000763321	-0.23019	3.11729	NHP2-like protein 1 OS=Homo sapiens OX=9606 GN=SNU13 PE=1 SV=3
Q13200	11	PSMD2	0.851224	0.360704	-0.232389	0.442849	26S proteasome non-ATPase regulatory subunit 2 OS=Homo sapiens OX=9606 GN=PSMD2 PE=1 SV=3
Q6NUM9	3	RETSAT	0.851173	0.0753455	-0.232477	1.12294	All-trans-retinol 13,14-reductase OS=Homo sapiens OX=9606 GN=RETSAT PE=1 SV=2
P61026	9	RAB10	0.850816	0.25574	-0.233082	0.592201	Ras-related protein Rab-10 OS=Homo sapiens OX=9606 GN=RAB10 PE=1 SV=1
Q9P2E9	12		0.850421	0.891218	-0.23375	0.0500159	Ribosome-binding protein 1 OS=Homo sapiens OX=9606 GN=RRBP1 PE=1 SV=5
P57678	7	GEMIN4	0.85019	0.012668	-0.234143	1.89729	Gem-associated protein 4 OS=Homo sapiens OX=9606 GN=GEMIN4 PE=1 SV=2
O60841	2	EIF5B	0.849612	0.293268	-0.235124	0.532736	Eukaryotic translation initiation factor 5B OS=Homo sapiens OX=9606 GN=EIF5B PE=1 SV=4
O14681	3	EI24	0.849158	4.27741e-06	-0.235895	5.36882	Etoposide-induced protein 2.4 homolog OS=Homo sapiens OX=9606 GN=EI24 PE=1 SV=4
P62847	2	RPS24	0.849069	0.331764	-0.236047	0.479171	Small ribosomal subunit protein eS24 OS=Homo sapiens OX=9606 GN=RPS24 PE=1 SV=1
P00387	8	CYB5R3	0.84883	0.0925832	-0.236452	1.03347	NADH-cytochrome b5 reductase 3 OS=Homo sapiens OX=9606 GN=CYB5R3 PE=1 SV=3
Q8N5K1	6	CISD2	0.848299	0.518299	-0.237356	0.28542	CDGSH iron-sulfur domain-containing protein 2 OS=Homo sapiens OX=9606 GN=CISD2 PE=1 SV=1
P05067	5	APP	0.847986	0.0518574	-0.237887	1.28519	Amyloid-beta precursor protein OS=Homo sapiens OX=9606 GN=APP PE=1 SV=3
Q9NYZ3	7	GTSE1	0.84737	0.228098	-0.238936	0.641878	G2 and S phase-expressed protein 1 OS=Homo sapiens OX=9606 GN=GTSE1 PE=1 SV=4
Q9BXS4	3	TMEM59	0.846134	0.0147646	-0.241042	1.83078	Transmembrane protein 59 OS=Homo sapiens OX=9606 GN=TMEM59 PE=1 SV=1
Q12788	4	TBL3	0.845942	0.0957365	-0.241369	1.01892	Transducin beta-like protein 3 OS=Homo sapiens OX=9606 GN=TBL3 PE=1 SV=2
Q15029	8	EFTUD2	0.844905	0.00990119	-0.24314	2.00431	116 kDa U5 small nuclear ribonucleoprotein component OS=Homo sapiens OX=9606 GN=EFTUD2 PE=1 SV=1
P38919	2	EIF4A3	0.844257	0.195994	-0.244246	0.707757	Eukaryotic initiation factor 4A-III OS=Homo sapiens OX=9606 GN=EIF4A3 PE=1 SV=4
Q9BQ67	6	GRWD1	0.844253	0.178933	-0.244253	0.747309	Glutamate-rich WD repeat-containing protein 1 OS=Homo sapiens OX=9606 GN=GRWD1 PE=1 SV=1
P62899	5	RPL31	0.843992	0.0323721	-0.2447	1.48983	Large ribosomal subunit protein eL31 OS=Homo sapiens OX=9606 GN=RPL31 PE=1 SV=1
P84157	2	MXRA7	0.843228	0.385226	-0.246005	0.414284	Matrix-remodeling-associated protein 7 OS=Homo sapiens OX=9606 GN=MXRA7 PE=1 SV=1
Q9NX62	11	IMPAD1	0.842996	0.0511754	-0.246402	1.29094	Golgi-resident adenosine 3',5'-bisphosphate 3'-phosphatase OS=Homo sapiens OX=9606 GN=BPNT2 PE=1 SV=1
Q8TAD4	5	SLC30A5	0.842613	0.152526	-0.247058	0.816656	Proton-coupled zinc antiporter SLC30A5 OS=Homo sapiens OX=9606 GN=SLC30A5 PE=1 SV=1
P62854	4	RPS26; LOC101929876; RPS26P25	0.842235	0.348181	-0.247705	0.458196	Small ribosomal subunit protein eS26 OS=Homo sapiens OX=9606 GN=RPS26 PE=1 SV=3
O15321	13	TM9SF1	0.840911	0.00721049	-0.249976	2.14204	Transmembrane 9 superfamily member 1 OS=Homo sapiens OX=9606 GN=TM9SF1 PE=1 SV=2
Q96A33	4	CCDC47	0.840874	0.277541	-0.250038	0.556673	PAT complex subunit CCDC47 OS=Homo sapiens OX=9606 GN=CCDC47 PE=1 SV=1
Q9Y3E5	4	PTRH2	0.84043	0.117656	-0.250801	0.929388	Peptidyl-tRNA hydrolase 2, mitochondrial OS=Homo sapiens OX=9606 GN=PTRH2 PE=1 SV=1
Q11206	5	ST3GAL4	0.83933	5.1097e-05	-0.252689	4.2916	CMP-N-acetylneuraminate-beta-galactosamide-alpha-2,3-sialyltransferase 4 OS=Homo sapiens OX=9606 GN=ST3GAL4 PE=1 SV=1
P62820	5	RAB1A	0.838592	0.381048	-0.25396	0.41902	Ras-related protein Rab-1A OS=Homo sapiens OX=9606 GN=RAB1A PE=1 SV=3
P39023	14	RPL3	0.838495	0.0159549	-0.254126	1.79711	Large ribosomal subunit protein uL3 OS=Homo sapiens OX=9606 GN=RPL3 PE=1 SV=2
Q96KA5	4	CLPTM1L	0.837815	0.623179	-0.255296	0.205387	Lipid scramblase CLPTM1L OS=Homo sapiens OX=9606 GN=CLPTM1L PE=1 SV=1
Q9UN37	2	VPS4A	0.837775	0.0917826	-0.255366	1.03724	Vacuolar protein sorting-associated protein 4A OS=Homo sapiens OX=9606 GN=VPS4A PE=1 SV=1
Q9NTJ5	12	SACM1L	0.83749	0.100454	-0.255856	0.998032	Phosphatidylinositol-3-phosphatase SAC1 OS=Homo sapiens OX=9606 GN=SACM1L PE=1 SV=2
Q7LGA3	8	HS2ST1	0.837257	0.00315637	-0.256257	2.50081	Heparan sulfate 2-O-sulfotransferase 1 OS=Homo sapiens OX=9606 GN=HS2ST1 PE=1 SV=1
O14653	2	GOSR2	0.836404	0.497422	-0.257728	0.303275	Golgi SNAP receptor complex member 2 OS=Homo sapiens OX=9606 GN=GOSR2 PE=1 SV=2
P62910	6	RPL32	0.835148	1.60249e-05	-0.259897	4.7952	Large ribosomal subunit protein eL32 OS=Homo sapiens OX=9606 GN=RPL32 PE=1 SV=2
Q9Y219	5	JAG2	0.835004	0.141532	-0.260144	0.849144	Protein jagged-2 OS=Homo sapiens OX=9606 GN=JAG2 PE=1 SV=3
Q9NXS2	7	QPCTL	0.83457	0.0604339	-0.260896	1.21872	Glutaminyl-peptide cyclotransferase-like protein OS=Homo sapiens OX=9606 GN=QPCTL PE=1 SV=2
Q6NXT4	3	SLC30A6	0.834201	0.457355	-0.261534	0.339747	Zinc transporter 6 OS=Homo sapiens OX=9606 GN=SLC30A6 PE=1 SV=2
O60488	4	ACSL4	0.833934	0.0557445	-0.261995	1.2538	Long-chain-fatty-acid--CoA ligase 4 OS=Homo sapiens OX=9606 GN=ACSL4 PE=1 SV=2
Q07954	2	LRP1	0.833077	0.131927	-0.263478	0.879668	Prolow-density lipoprotein receptor-related protein 1 OS=Homo sapiens OX=9606 GN=LRP1 PE=1 SV=2
P27635	12	RPL10	0.832123	0.00950134	-0.265132	2.02222	Large ribosomal subunit protein uL16 OS=Homo sapiens OX=9606 GN=RPL10 PE=1 SV=5
Q9HD20	6	ATP13A1	0.830661	0.0709506	-0.267667	1.14904	Endoplasmic reticulum transmembrane helix translocase OS=Homo sapiens OX=9606 GN=ATP13A1 PE=1 SV=2
Q8N766	4	EMC1	0.830125	0.12124	-0.2686	0.916353	ER membrane protein complex subunit 1 OS=Homo sapiens OX=9606 GN=EMC1 PE=1 SV=1
Q08211	21	DHX9	0.829424	0.0013934	-0.269818	2.85592	ATP-dependent RNA helicase A OS=Homo sapiens OX=9606 GN=DHX9 PE=1 SV=4
Q12893	2	TMEM115	0.82942	0.116966	-0.269825	0.93194	Transmembrane protein 115 OS=Homo sapiens OX=9606 GN=TMEM115 PE=1 SV=1
Q15008	4	PSMD6	0.828777	0.189217	-0.270945	0.723041	26S proteasome non-ATPase regulatory subunit 6 OS=Homo sapiens OX=9606 GN=PSMD6 PE=1 SV=1
P10620	4	MGST1	0.827429	0.50378	-0.273292	0.297759	Microsomal glutathione S-transferase 1 OS=Homo sapiens OX=9606 GN=MGST1 PE=1 SV=1
P04114	4	APOB	0.826681	0.181325	-0.274597	0.741543	Apolipoprotein B-100 OS=Homo sapiens OX=9606 GN=APOB PE=1 SV=3
Q16706	23	MAN2A1	0.826623	0.00275869	-0.274698	2.5593	Alpha-mannosidase 2 OS=Homo sapiens OX=9606 GN=MAN2A1 PE=1 SV=2
P18621	8	RPL17	0.826519	0.100594	-0.274881	0.997428	Large ribosomal subunit protein uL22 OS=Homo sapiens OX=9606 GN=RPL17 PE=1 SV=3
Q01813	9	PFKP	0.825777	0.0600152	-0.276176	1.22174	ATP-dependent 6-phosphofructokinase, platelet type OS=Homo sapiens OX=9606 GN=PFKP PE=1 SV=2
P42166	4	TMPO	0.825699	0.846617	-0.276312	0.072313	Lamina-associated polypeptide 2, isoform alpha OS=Homo sapiens OX=9606 GN=TMPO PE=1 SV=2
Q9Y5K5	7	UCHL5	0.825468	0.533068	-0.276715	0.273218	Ubiquitin carboxyl-terminal hydrolase isozyme L5 OS=Homo sapiens OX=9606 GN=UCHL5 PE=1 SV=3
Q5T9L3	7	WLS	0.825102	0.0613096	-0.277356	1.21247	Protein wntless homolog OS=Homo sapiens OX=9606 GN=WLS PE=1 SV=2
Q15904	11	ATP6AP1	0.825056	0.19683	-0.277436	0.705909	V-type proton ATPase subunit S1 OS=Homo sapiens OX=9606 GN=ATP6AP1 PE=1 SV=2
Q96AY3	7	FKBP10	0.823721	0.79957	-0.279772	0.0971437	Peptidyl-prolyl cis-trans isomerase FKBP10 OS=Homo sapiens OX=9606 GN=FKBP10 PE=1 SV=1
P35610	3	SOAT1	0.823169	0.380238	-0.280739	0.419944	Sterol O-acyltransferase 1 OS=Homo sapiens OX=9606 GN=SOAT1 PE=1 SV=3
Q9HAV4	4	XPO5	0.822808	0.136126	-0.281372	0.866059	Exportin-5 OS=Homo sapiens OX=9606 GN=XPO5 PE=1 SV=1
Q9BQE3	3	TUBA1C	0.822199	0.204764	-0.282441	0.688747	Tubulin alpha-1C chain OS=Homo sapiens OX=9606 GN=TUBA1C PE=1 SV=1
P42285	2	SKIV2L2	0.821711	0.507989	-0.283297	0.294145	Exosome RNA helicase MTR4 OS=Homo sapiens OX=9606 GN=MTREX PE=1 SV=3
P05388	13	RPLP0	0.821339	0.000980213	-0.283951	3.00868	Large ribosomal subunit protein uL10 OS=Homo sapiens OX=9606 GN=RPLP0 PE=1 SV=1
P14854	3	COX6B1	0.821051	0.450182	-0.284457	0.346611	Cytochrome c oxidase subunit 6B1 OS=Homo sapiens OX=9606 GN=COX6B1 PE=1 SV=2
Q7Z2K6	6	ERMP1	0.820512	0.189751	-0.285404	0.721816	Endoplasmic reticulum metallopeptidase 1 OS=Homo sapiens OX=9606 GN=ERMP1 PE=1 SV=2
P36542	3	ATP5C1	0.819524	0.157042	-0.287143	0.803984	ATP synthase subunit gamma, mitochondrial OS=Homo sapiens OX=9606 GN=ATP5F1C PE=1 SV=1
P61923	6	COPZ1	0.819341	0.295351	-0.287465	0.529661	Coatomer subunit zeta-1 OS=Homo sapiens OX=9606 GN=COPZ1 PE=1 SV=1
P61106	14	RAB14	0.818733	0.129406	-0.288535	0.888047	Ras-related protein Rab-14 OS=Homo sapiens OX=9606 GN=RAB14 PE=1 SV=4
P27824	20	CANX	0.818719	0.0835131	-0.28856	1.07825	Calnexin OS=Homo sapiens OX=9606 GN=CANX PE=1 SV=2
Q9Y394	4	DHRS7	0.817756	0.137743	-0.290258	0.86093	Dehydrogenase/reductase SDR family member 7 OS=Homo sapiens OX=9606 GN=DHRS7 PE=1 SV=1
Q8N0U8	2	VKORC1L1	0.817716	0.0634444	-0.290328	1.19761	Vitamin K epoxide reductase complex subunit 1-like protein 1 OS=Homo sapiens OX=9606 GN=VKORC1L1 PE=1 SV=2
P26373	9	RPL13	0.816795	0.0176148	-0.291955	1.75412	Large ribosomal subunit protein eL13 OS=Homo sapiens OX=9606 GN=RPL13 PE=1 SV=4
Q5BJH7	3	YIF1B	0.816619	0.0584695	-0.292264	1.23307	Protein YIF1B OS=Homo sapiens OX=9606 GN=YIF1B PE=1 SV=1
Q9Y2Q9	2	MRPS28	0.815791	0.0907639	-0.293728	1.04209	Small ribosomal subunit protein bS1m OS=Homo sapiens OX=9606 GN=MRPS28 PE=1 SV=1
P30050	7	RPL12	0.815493	1.10369e-06	-0.294255	5.95715	Large ribosomal subunit protein uL11 OS=Homo sapiens OX=9606 GN=RPL12 PE=1 SV=1
P78381	4	SLC35A2	0.813759	0.00444654	-0.297326	2.35198	UDP-galactose translocator OS=Homo sapiens OX=9606 GN=SLC35A2 PE=1 SV=1
O75531	2	BANF1	0.81373	0.21054	-0.297377	0.676665	Barrier-to-autointegration factor OS=Homo sapiens OX=9606 GN=BANF1 PE=1 SV=1
P01111	3	NRAS	0.813593	0.00986562	-0.297621	2.00588	GTPase NRas OS=Homo sapiens OX=9606 GN=NRAS PE=1 SV=1
Q10469	5	MGAT2	0.813039	0.0899598	-0.298604	1.04595	Alpha-1,6-mannosyl-glycoprotein 2-beta-N-acetylglucosaminyltransferase OS=Homo sapiens OX=9606 GN=MGAT2 PE=1 SV=1
P13164	2	IFITM1	0.812861	0.207334	-0.29892	0.683329	Interferon-induced transmembrane protein 1 OS=Homo sapiens OX=9606 GN=IFITM1 PE=1 SV=3
O15121	2	DEGS1	0.812702	0.00518089	-0.299202	2.2856	Sphingolipid delta(4)-desaturase DES1 OS=Homo sapiens OX=9606 GN=DEGS1 PE=1 SV=1
O95816	9	BAG2	0.812559	0.00691756	-0.299456	2.16005	BAG family molecular chaperone regulator 2 OS=Homo sapiens OX=9606 GN=BAG2 PE=1 SV=1
Q9Y679	5		0.810498	0.0398998	-0.30312	1.39903	Lipid droplet-regulating VLDL assembly factor AUP1 OS=Homo sapiens OX=9606 GN=AUP1 PE=1 SV=2
P61254	9	RPL26	0.810451	0.000945399	-0.303204	3.02438	Large ribosomal subunit protein uL24 OS=Homo sapiens OX=9606 GN=RPL26 PE=1 SV=1
P18124	16	RPL7	0.810443	0.000683197	-0.303217	3.16545	Large ribosomal subunit protein uL30 OS=Homo sapiens OX=9606 GN=RPL7 PE=1 SV=1
Q02878	15	RPL6	0.810214	0.003494	-0.303626	2.45668	Large ribosomal subunit protein eL6 OS=Homo sapiens OX=9606 GN=RPL6 PE=1 SV=3
Q9UI14	3	RABAC1	0.809941	0.0114191	-0.304111	1.94237	Prenylated Rab acceptor protein 1 OS=Homo sapiens OX=9606 GN=RABAC1 PE=1 SV=1
Q9BT22	3	ALG1	0.809377	0.0230223	-0.305116	1.63785	Chitobiosyldiphosphodolichol beta-mannosyltransferase OS=Homo sapiens OX=9606 GN=ALG1 PE=1 SV=2
P26572	6	MGAT1	0.809205	0.0031184	-0.305423	2.50607	Alpha-1,3-mannosyl-glycoprotein 2-beta-N-acetylglucosaminyltransferase OS=Homo sapiens OX=9606 GN=MGAT1 PE=1 SV=2
Q9Y3U8	4	RPL36	0.808825	0.00390048	-0.306101	2.40888	Large ribosomal subunit protein eL36 OS=Homo sapiens OX=9606 GN=RPL36 PE=1 SV=3
Q9Y5Z9	3	UBIAD1	0.807527	0.00326229	-0.308417	2.48648	UbiA prenyltransferase domain-containing protein 1 OS=Homo sapiens OX=9606 GN=UBIAD1 PE=1 SV=1
P40429	8	RPL13A	0.80727	0.00785254	-0.308877	2.10499	Large ribosomal subunit protein uL13 OS=Homo sapiens OX=9606 GN=RPL13A PE=1 SV=2
Q6DKI1	2		0.806016	0.158477	-0.311119	0.800035	Ribosomal protein uL30-like OS=Homo sapiens OX=9606 GN=RPL7L1 PE=1 SV=2
Q8IUH4	3	ZDHHC13	0.805634	0.00913835	-0.311804	2.03913	Palmitoyltransferase ZDHHC13 OS=Homo sapiens OX=9606 GN=ZDHHC13 PE=1 SV=3
P05386	3	RPLP1	0.804541	0.0635051	-0.313761	1.19719	Large ribosomal subunit protein P1 OS=Homo sapiens OX=9606 GN=RPLP1 PE=1 SV=1
O96005	4	CLPTM1	0.803664	0.14779	-0.315336	0.830354	Putative lipid scramblase CLPTM1 OS=Homo sapiens OX=9606 GN=CLPTM1 PE=1 SV=1
Q15392	4	DHCR24	0.803626	0.0335578	-0.315405	1.47421	Delta(24)-sterol reductase OS=Homo sapiens OX=9606 GN=DHCR24 PE=1 SV=2
P61019	8	RAB2A	0.803165	0.0481763	-0.316231	1.31717	Ras-related protein Rab-2A OS=Homo sapiens OX=9606 GN=RAB2A PE=1 SV=1
Q8IXB1	10	DNAJC10	0.801789	0.012082	-0.318706	1.91786	DnaJ homolog subfamily C member 10 OS=Homo sapiens OX=9606 GN=DNAJC10 PE=1 SV=2
Q96IW7	3	SEC22A	0.801667	0.0221682	-0.318926	1.65427	Vesicle-trafficking protein SEC22a OS=Homo sapiens OX=9606 GN=SEC22A PE=1 SV=1
P47914	2	RPL29	0.801345	0.0126682	-0.319504	1.89729	Large ribosomal subunit protein eL29 OS=Homo sapiens OX=9606 GN=RPL29 PE=1 SV=2
Q8WU79	3	SMAP2	0.800822	0.12885	-0.320447	0.889917	Stromal membrane-associated protein 2 OS=Homo sapiens OX=9606 GN=SMAP2 PE=1 SV=1
Q6P1A2	3	LPCAT3	0.800039	0.263162	-0.321857	0.579777	Lysophospholipid acyltransferase 5 OS=Homo sapiens OX=9606 GN=LPCAT3 PE=1 SV=1
Q01081	3	U2AF1; LOC102724594; U2AF1L5	0.799398	0.0311907	-0.323014	1.50598	Splicing factor U2AF 35 kDa subunit OS=Homo sapiens OX=9606 GN=U2AF1 PE=1 SV=3
P55060	6	CSE1L	0.799064	0.791352	-0.323618	0.101631	Exportin-2 OS=Homo sapiens OX=9606 GN=CSE1L PE=1 SV=3
O75844	4	ZMPSTE24	0.798412	0.0872986	-0.324795	1.05899	CAAX prenyl protease 1 homolog OS=Homo sapiens OX=9606 GN=ZMPSTE24 PE=1 SV=2
P36578	19	RPL4	0.798053	0.0379132	-0.325444	1.42121	Large ribosomal subunit protein uL4 OS=Homo sapiens OX=9606 GN=RPL4 PE=1 SV=5
Q8N5M9	3	JAGN1	0.797979	0.0151022	-0.325577	1.82096	Protein jagunal homolog 1 OS=Homo sapiens OX=9606 GN=JAGN1 PE=1 SV=1
P08240	3	SRPR; SRPRA	0.797576	0.111163	-0.326307	0.954039	Signal recognition particle receptor subunit alpha OS=Homo sapiens OX=9606 GN=SRPRA PE=1 SV=2
P22087	8	FBL	0.796555	0.0114456	-0.328154	1.94136	rRNA 2'-O-methyltransferase fibrillarin OS=Homo sapiens OX=9606 GN=FBL PE=1 SV=2
O95295	2	SNAPIN	0.796235	0.311383	-0.328734	0.506705	SNARE-associated protein Snapin OS=Homo sapiens OX=9606 GN=SNAPIN PE=1 SV=1
Q99653	4	CHP1	0.795832	0.158487	-0.329465	0.800005	Calcineurin B homologous protein 1 OS=Homo sapiens OX=9606 GN=CHP1 PE=1 SV=3
P68366	6	TUBA4A	0.79489	0.0786761	-0.331173	1.10416	Tubulin alpha-4A chain OS=Homo sapiens OX=9606 GN=TUBA4A PE=1 SV=1
Q6P2Q9	11	PRPF8	0.794298	0.0711028	-0.332248	1.14811	Pre-mRNA-processing-splicing factor 8 OS=Homo sapiens OX=9606 GN=PRPF8 PE=1 SV=2
Q8NDZ4	11	C3orf58	0.794004	0.0184082	-0.332781	1.73499	Divergent protein kinase domain 2A OS=Homo sapiens OX=9606 GN=DIPK2A PE=1 SV=1
P49755	12	TMED10	0.793835	0.101652	-0.33309	0.992883	Transmembrane emp24 domain-containing protein 10 OS=Homo sapiens OX=9606 GN=TMED10 PE=1 SV=2
Q9Y5M8	10	SRPRB	0.793541	0.0451325	-0.333623	1.34551	Signal recognition particle receptor subunit beta OS=Homo sapiens OX=9606 GN=SRPRB PE=1 SV=3
P60468	2	SEC61B	0.793031	0.0411162	-0.334551	1.38599	Protein transport protein Sec61 subunit beta OS=Homo sapiens OX=9606 GN=SEC61B PE=1 SV=2
Q99805	12	TM9SF2	0.791939	0.00525316	-0.336538	2.27958	Transmembrane 9 superfamily member 2 OS=Homo sapiens OX=9606 GN=TM9SF2 PE=1 SV=1
Q15046	16	KARS	0.790516	0.0648792	-0.339134	1.18789	Lysine--tRNA ligase OS=Homo sapiens OX=9606 GN=KARS1 PE=1 SV=3
P98194	19	ATP2C1	0.790368	0.00358515	-0.339403	2.44549	Calcium-transporting ATPase type 2C member 1 OS=Homo sapiens OX=9606 GN=ATP2C1 PE=1 SV=3
P51572	5	BCAP31	0.789905	0.0601049	-0.340249	1.22109	B-cell receptor-associated protein 31 OS=Homo sapiens OX=9606 GN=BCAP31 PE=1 SV=3
P18077	3	RPL35A	0.78975	0.00286913	-0.340531	2.54225	Large ribosomal subunit protein eL33 OS=Homo sapiens OX=9606 GN=RPL35A PE=1 SV=2
Q969Z0	2	TBRG4	0.789341	0.029732	-0.341279	1.52678	FAST kinase domain-containing protein 4 OS=Homo sapiens OX=9606 GN=TBRG4 PE=1 SV=1
P11310	5	ACADM	0.787901	0.0138801	-0.343914	1.85761	Medium-chain specific acyl-CoA dehydrogenase, mitochondrial OS=Homo sapiens OX=9606 GN=ACADM PE=1 SV=1
P02788	2	LTF	0.78776	0.00836495	-0.344172	2.07754	Lactotransferrin OS=Homo sapiens OX=9606 GN=LTF PE=1 SV=6
Q9H4F8	3	SMOC1	0.786996	0.0898227	-0.345573	1.04661	SPARC-related modular calcium-binding protein 1 OS=Homo sapiens OX=9606 GN=SMOC1 PE=1 SV=1
Q9UKM7	9	MAN1B1	0.785786	0.0375461	-0.347791	1.42544	Endoplasmic reticulum mannosyl-oligosaccharide 1,2-alpha-mannosidase OS=Homo sapiens OX=9606 GN=MAN1B1 PE=1 SV=2
P46087	9	NOP2	0.785457	0.0984234	-0.348397	1.0069	28S rRNA (cytosine(4447)-C(5))-methyltransferase OS=Homo sapiens OX=9606 GN=NOP2 PE=1 SV=2
Q12905	7	ILF2	0.784573	0.0169395	-0.35002	1.7711	Interleukin enhancer-binding factor 2 OS=Homo sapiens OX=9606 GN=ILF2 PE=1 SV=2
Q9BXB5	9	OSBPL10	0.783972	0.140813	-0.351126	0.851358	Oxysterol-binding protein-related protein 10 OS=Homo sapiens OX=9606 GN=OSBPL10 PE=1 SV=2
P46778	3	RPL21	0.783071	0.0143185	-0.352786	1.8441	Large ribosomal subunit protein eL21 OS=Homo sapiens OX=9606 GN=RPL21 PE=1 SV=2
O15027	33		0.781921	0.0376265	-0.354906	1.42451	Protein transport protein Sec16A OS=Homo sapiens OX=9606 GN=SEC16A PE=1 SV=4
Q9H1B5	2	XYLT2	0.781846	0.574048	-0.355044	0.241052	Xylosyltransferase 2 OS=Homo sapiens OX=9606 GN=XYLT2 PE=1 SV=2
O43615	2	TIMM44	0.781673	0.00495542	-0.355363	2.30492	Mitochondrial import inner membrane translocase subunit TIM44 OS=Homo sapiens OX=9606 GN=TIMM44 PE=1 SV=2
Q8NCL4	8	GALNT6	0.779538	0.0879803	-0.359309	1.05561	Polypeptide N-acetylgalactosaminyltransferase 6 OS=Homo sapiens OX=9606 GN=GALNT6 PE=1 SV=2
P48449	10	LSS	0.778935	0.208048	-0.360425	0.681837	Lanosterol synthase OS=Homo sapiens OX=9606 GN=LSS PE=1 SV=1
Q15907	2	RAB11B	0.778352	0.0353558	-0.361506	1.45154	Ras-related protein Rab-11B OS=Homo sapiens OX=9606 GN=RAB11B PE=1 SV=4
Q9C0D9	2	EPT1; SELENOI	0.776982	0.0199673	-0.364047	1.69968	Ethanolaminephosphotransferase 1 OS=Homo sapiens OX=9606 GN=SELENOI PE=1 SV=3
P07437	5	TUBB	0.776536	0.0223476	-0.364875	1.65077	Tubulin beta chain OS=Homo sapiens OX=9606 GN=TUBB PE=1 SV=2
Q8IW92	4	GLB1L2	0.775961	0.114034	-0.365945	0.942965	Beta-galactosidase-1-like protein 2 OS=Homo sapiens OX=9606 GN=GLB1L2 PE=1 SV=1
Q12906	14	ILF3	0.775116	7.58835e-05	-0.367517	4.11985	Interleukin enhancer-binding factor 3 OS=Homo sapiens OX=9606 GN=ILF3 PE=1 SV=3
O00410	6	IPO5	0.774657	0.00844061	-0.36837	2.07363	Importin-5 OS=Homo sapiens OX=9606 GN=IPO5 PE=1 SV=4
Q9BTV4	7	TMEM43	0.774631	0.0660556	-0.368419	1.18009	Transmembrane protein 43 OS=Homo sapiens OX=9606 GN=TMEM43 PE=1 SV=1
Q00587	3	CDC42EP1	0.773796	0.125797	-0.369974	0.900329	Cdc42 effector protein 1 OS=Homo sapiens OX=9606 GN=CDC42EP1 PE=1 SV=1
P46779	6	RPL28	0.773391	0.055354	-0.37073	1.25685	Large ribosomal subunit protein eL28 OS=Homo sapiens OX=9606 GN=RPL28 PE=1 SV=3
Q9UBF2	7	COPG2	0.772652	0.0151463	-0.372109	1.81969	Coatomer subunit gamma-2 OS=Homo sapiens OX=9606 GN=COPG2 PE=1 SV=1
P51398	5	DAP3	0.772644	0.368936	-0.372125	0.433049	Small ribosomal subunit protein mS29 OS=Homo sapiens OX=9606 GN=DAP3 PE=1 SV=1
P62750	6	RPL23A	0.772449	0.117589	-0.372488	0.929633	Large ribosomal subunit protein uL23 OS=Homo sapiens OX=9606 GN=RPL23A PE=1 SV=1
P50914	4	RPL14	0.772268	0.0303382	-0.372826	1.51801	Large ribosomal subunit protein eL14 OS=Homo sapiens OX=9606 GN=RPL14 PE=1 SV=4
O75462	4	CRLF1	0.77085	0.0297566	-0.375477	1.52642	Cytokine receptor-like factor 1 OS=Homo sapiens OX=9606 GN=CRLF1 PE=1 SV=1
Q9Y6E2	3	BZW2	0.770277	0.0974497	-0.376551	1.01122	eIF5-mimic protein 1 OS=Homo sapiens OX=9606 GN=BZW2 PE=1 SV=1
Q8NI36	4	WDR36	0.767126	0.00167234	-0.382464	2.77668	WD repeat-containing protein 36 OS=Homo sapiens OX=9606 GN=WDR36 PE=1 SV=1
P49257	20	LMAN1	0.766658	0.0142558	-0.383345	1.84601	Protein ERGIC-53 OS=Homo sapiens OX=9606 GN=LMAN1 PE=1 SV=2
Q96EY7	2	PTCD3	0.766315	0.0917656	-0.38399	1.03732	Small ribosomal subunit protein mS39 OS=Homo sapiens OX=9606 GN=PTCD3 PE=1 SV=3
P16435	26	POR	0.766187	0.0414399	-0.384232	1.38258	NADPH--cytochrome P450 reductase OS=Homo sapiens OX=9606 GN=POR PE=1 SV=2
Q96JB5	3	CDK5RAP3	0.765436	0.00928375	-0.385646	2.03228	CDK5 regulatory subunit-associated protein 3 OS=Homo sapiens OX=9606 GN=CDK5RAP3 PE=1 SV=2
P36956	3	SREBF1	0.765393	0.040223	-0.385728	1.39553	Sterol regulatory element-binding protein 1 OS=Homo sapiens OX=9606 GN=SREBF1 PE=1 SV=2
Q92520	9	FAM3C; WNT16	0.765246	0.000131258	-0.386004	3.88187	Protein FAM3C OS=Homo sapiens OX=9606 GN=FAM3C PE=1 SV=1
Q9Y520	2	PRRC2C	0.764508	0.14934	-0.387396	0.825824	Protein PRRC2C OS=Homo sapiens OX=9606 GN=PRRC2C PE=1 SV=4
Q8N6G5	2	CSGALNACT2	0.764141	0.0612375	-0.38809	1.21298	Chondroitin sulfate N-acetylgalactosaminyltransferase 2 OS=Homo sapiens OX=9606 GN=CSGALNACT2 PE=1 SV=1
Q15738	9	NSDHL	0.761922	0.0446831	-0.392284	1.34986	Sterol-4-alpha-carboxylate 3-dehydrogenase, decarboxylating OS=Homo sapiens OX=9606 GN=NSDHL PE=1 SV=2
O75533	7	SF3B1	0.761391	0.588394	-0.39329	0.230332	Splicing factor 3B subunit 1 OS=Homo sapiens OX=9606 GN=SF3B1 PE=1 SV=3
Q11201	2	ST3GAL1	0.760765	0.0044649	-0.394477	2.35019	CMP-N-acetylneuraminate-beta-galactosamide-alpha-2,3-sialyltransferase 1 OS=Homo sapiens OX=9606 GN=ST3GAL1 PE=1 SV=1
Q96SU4	11	OSBPL9	0.760345	0.450273	-0.395274	0.346525	Oxysterol-binding protein-related protein 9 OS=Homo sapiens OX=9606 GN=OSBPL9 PE=1 SV=2
Q13190	10	STX5	0.760299	0.212314	-0.395361	0.673021	Syntaxin-5 OS=Homo sapiens OX=9606 GN=STX5 PE=1 SV=2
O94874	7	UFL1	0.759794	0.0565755	-0.39632	1.24737	E3 UFM1-protein ligase 1 OS=Homo sapiens OX=9606 GN=UFL1 PE=1 SV=2
Q06323	2	PSME1	0.75924	0.153743	-0.397372	0.813205	Proteasome activator complex subunit 1 OS=Homo sapiens OX=9606 GN=PSME1 PE=1 SV=1
P55735	4	SEC13	0.759119	0.170832	-0.397602	0.767432	Protein SEC13 homolog OS=Homo sapiens OX=9606 GN=SEC13 PE=1 SV=3
Q96BY9	3	TMEM66; SARAF	0.757545	0.0915029	-0.400596	1.03857	Store-operated calcium entry-associated regulatory factor OS=Homo sapiens OX=9606 GN=SARAF PE=1 SV=1
P06858	3	LPL	0.757453	0.00791214	-0.400772	2.10171	Lipoprotein lipase OS=Homo sapiens OX=9606 GN=LPL PE=1 SV=1
Q96HR9	2	REEP6	0.757056	0.0025585	-0.401528	2.59201	Receptor expression-enhancing protein 6 OS=Homo sapiens OX=9606 GN=REEP6 PE=1 SV=2
P27797	16	CALR	0.756691	0.123857	-0.402224	0.907081	Calreticulin OS=Homo sapiens OX=9606 GN=CALR PE=1 SV=1
O60476	9	MAN1A2	0.756483	0.0250144	-0.402621	1.60181	Mannosyl-oligosaccharide 1,2-alpha-mannosidase IB OS=Homo sapiens OX=9606 GN=MAN1A2 PE=1 SV=1
P11441	2	UBL4A	0.755246	0.0284946	-0.404981	1.54524	Ubiquitin-like protein 4A OS=Homo sapiens OX=9606 GN=UBL4A PE=1 SV=1
Q9UHG3	11	PCYOX1	0.754945	0.00905324	-0.405556	2.0432	Prenylcysteine oxidase 1 OS=Homo sapiens OX=9606 GN=PCYOX1 PE=1 SV=3
Q9P0S3	2	ORMDL1	0.754653	0.85963	-0.406115	0.0656886	ORM1-like protein 1 OS=Homo sapiens OX=9606 GN=ORMDL1 PE=1 SV=1
Q9NZ43	2	USE1	0.754166	0.0135727	-0.407046	1.86733	Vesicle transport protein USE1 OS=Homo sapiens OX=9606 GN=USE1 PE=1 SV=2
Q8NBI6	5	XXYLT1	0.753416	0.0330076	-0.408481	1.48139	Xyloside xylosyltransferase 1 OS=Homo sapiens OX=9606 GN=XXYLT1 PE=1 SV=1
P49207	2	RPL34	0.753197	0.0147346	-0.408901	1.83166	Large ribosomal subunit protein eL34 OS=Homo sapiens OX=9606 GN=RPL34 PE=1 SV=3
Q00765	6	REEP5	0.75139	0.0418158	-0.412367	1.37866	Receptor expression-enhancing protein 5 OS=Homo sapiens OX=9606 GN=REEP5 PE=1 SV=3
P98173	3	FAM3A	0.751108	0.000663021	-0.412908	3.17847	Protein FAM3A OS=Homo sapiens OX=9606 GN=FAM3A PE=1 SV=2
Q13948	6	CUX1	0.750742	0.0169489	-0.41361	1.77086	Protein CASP OS=Homo sapiens OX=9606 GN=CUX1 PE=1 SV=2
Q9Y6Y8	30	SEC23IP	0.750033	0.0554364	-0.414974	1.25621	SEC23-interacting protein OS=Homo sapiens OX=9606 GN=SEC23IP PE=1 SV=1
Q9HD45	12	TM9SF3	0.748857	0.00652199	-0.417238	2.18562	Transmembrane 9 superfamily member 3 OS=Homo sapiens OX=9606 GN=TM9SF3 PE=1 SV=2
O43852	16	CALU	0.748572	0.0343385	-0.417787	1.46422	Calumenin OS=Homo sapiens OX=9606 GN=CALU PE=1 SV=2
Q15771	3	RAB30	0.748555	0.0259047	-0.41782	1.58662	Ras-related protein Rab-30 OS=Homo sapiens OX=9606 GN=RAB30 PE=1 SV=2
O43813	4	LANCL1	0.745378	0.0833773	-0.423957	1.07895	Glutathione S-transferase LANCL1 OS=Homo sapiens OX=9606 GN=LANCL1 PE=1 SV=1
Q8IYS2	10	KIAA2013	0.74489	0.153287	-0.4249	0.814495	Uncharacterized protein KIAA2013 OS=Homo sapiens OX=9606 GN=KIAA2013 PE=1 SV=1
P27708	21	CAD	0.743358	0.000421419	-0.427871	3.37529	Multifunctional protein CAD OS=Homo sapiens OX=9606 GN=CAD PE=1 SV=3
Q13586	5	STIM1	0.743219	0.120222	-0.42814	0.920015	Stromal interaction molecule 1 OS=Homo sapiens OX=9606 GN=STIM1 PE=1 SV=3
Q86V40	3	TRABD2A	0.743076	0.198163	-0.428419	0.702978	Metalloprotease TIKI1 OS=Homo sapiens OX=9606 GN=TRABD2A PE=1 SV=3
Q96CS3	5	FAF2	0.742931	0.000122705	-0.4287	3.91114	FAS-associated factor 2 OS=Homo sapiens OX=9606 GN=FAF2 PE=1 SV=2
Q9NQT5	2	EXOSC3	0.742691	0.0502483	-0.429166	1.29888	Exosome complex component RRP40 OS=Homo sapiens OX=9606 GN=EXOSC3 PE=1 SV=3
Q92552	3	MRPS27	0.741433	0.127978	-0.431611	0.892865	Small ribosomal subunit protein mS27 OS=Homo sapiens OX=9606 GN=MRPS27 PE=1 SV=3
P11388	6	TOP2A	0.7414	0.00725306	-0.431677	2.13948	DNA topoisomerase 2-alpha OS=Homo sapiens OX=9606 GN=TOP2A PE=1 SV=3
P61513	4	RPL37A	0.740936	0.00372829	-0.432578	2.42849	Large ribosomal subunit protein eL43 OS=Homo sapiens OX=9606 GN=RPL37A PE=1 SV=2
Q9NP72	11	RAB18	0.740475	0.0202768	-0.433477	1.693	Ras-related protein Rab-18 OS=Homo sapiens OX=9606 GN=RAB18 PE=1 SV=1
Q8N2H4	2	SYS1	0.740242	0.000118206	-0.433931	3.92736	Protein SYS1 homolog OS=Homo sapiens OX=9606 GN=SYS1 PE=1 SV=1
Q86SF2	19	GALNT7	0.74024	0.722288	-0.433934	0.14129	N-acetylgalactosaminyltransferase 7 OS=Homo sapiens OX=9606 GN=GALNT7 PE=1 SV=1
Q9BVK6	8	TMED9	0.739923	0.0335801	-0.434552	1.47392	Transmembrane emp24 domain-containing protein 9 OS=Homo sapiens OX=9606 GN=TMED9 PE=1 SV=2
O15269	4	SPTLC1	0.738043	0.0353525	-0.438223	1.45158	Serine palmitoyltransferase 1 OS=Homo sapiens OX=9606 GN=SPTLC1 PE=1 SV=1
Q6WKZ4	12	RAB11FIP1	0.737268	0.0268811	-0.43974	1.57055	Rab11 family-interacting protein 1 OS=Homo sapiens OX=9606 GN=RAB11FIP1 PE=1 SV=3
P43003	3	SLC1A3	0.736695	0.0129699	-0.44086	1.88706	Excitatory amino acid transporter 1 OS=Homo sapiens OX=9606 GN=SLC1A3 PE=1 SV=1
Q96N66	4	MBOAT7	0.736387	0.0300564	-0.441463	1.52206	Lysophospholipid acyltransferase 7 OS=Homo sapiens OX=9606 GN=MBOAT7 PE=1 SV=2
O15260	6	SURF4	0.735448	0.20597	-0.443304	0.686196	Surfeit locus protein 4 OS=Homo sapiens OX=9606 GN=SURF4 PE=1 SV=3
P62979	7	RPS27A	0.733326	0.000662446	-0.447473	3.17885	Ubiquitin-ribosomal protein eS31 fusion protein OS=Homo sapiens OX=9606 GN=RPS27A PE=1 SV=2
Q9NRG9	14	AAAS	0.733112	0.0504655	-0.447894	1.29701	Aladin OS=Homo sapiens OX=9606 GN=AAAS PE=1 SV=1
P46379	9	BAG6	0.731707	0.00549229	-0.450662	2.26025	Large proline-rich protein BAG6 OS=Homo sapiens OX=9606 GN=BAG6 PE=1 SV=2
Q10471	24	GALNT2	0.730976	0.0300108	-0.452103	1.52272	Polypeptide N-acetylgalactosaminyltransferase 2 OS=Homo sapiens OX=9606 GN=GALNT2 PE=1 SV=1
P23284	15	PPIB	0.730622	0.027788	-0.452803	1.55614	Peptidyl-prolyl cis-trans isomerase B OS=Homo sapiens OX=9606 GN=PPIB PE=1 SV=2
Q8N0V5	3	GCNT2	0.723024	0.00751243	-0.467884	2.12422	N-acetyllactosaminide beta-1,6-N-acetylglucosaminyl-transferase OS=Homo sapiens OX=9606 GN=GCNT2 PE=1 SV=1
Q9NYG2	2	ZDHHC3	0.722654	0.0188294	-0.468624	1.72516	Palmitoyltransferase ZDHHC3 OS=Homo sapiens OX=9606 GN=ZDHHC3 PE=1 SV=2
Q9HDC9	7	APMAP	0.722311	0.021748	-0.469309	1.66258	Adipocyte plasma membrane-associated protein OS=Homo sapiens OX=9606 GN=APMAP PE=1 SV=2
Q969G5	7	PRKCDBP; CAVIN3	0.720334	0.0934392	-0.473263	1.02947	Caveolae-associated protein 3 OS=Homo sapiens OX=9606 GN=CAVIN3 PE=1 SV=3
P83731	6	RPL24	0.720195	0.120331	-0.473541	0.919622	Large ribosomal subunit protein eL24 OS=Homo sapiens OX=9606 GN=RPL24 PE=1 SV=1
Q9BS26	15	ERP44	0.719043	0.0216258	-0.475849	1.66503	Endoplasmic reticulum resident protein 44 OS=Homo sapiens OX=9606 GN=ERP44 PE=1 SV=1
Q12805	8	EFEMP1	0.71777	0.0379851	-0.478406	1.42039	EGF-containing fibulin-like extracellular matrix protein 1 OS=Homo sapiens OX=9606 GN=EFEMP1 PE=1 SV=2
Q5H8A4	6	PIGG	0.717381	0.0357863	-0.479189	1.44628	GPI ethanolamine phosphate transferase 2 OS=Homo sapiens OX=9606 GN=PIGG PE=1 SV=1
P63167	3	DYNLL1	0.716583	0.0614407	-0.480794	1.21154	Dynein light chain 1, cytoplasmic OS=Homo sapiens OX=9606 GN=DYNLL1 PE=1 SV=1
Q9UHF1	4	EGFL7	0.713601	0.00368927	-0.48681	2.43306	Epidermal growth factor-like protein 7 OS=Homo sapiens OX=9606 GN=EGFL7 PE=1 SV=3
Q04721	8	NOTCH2	0.711705	0.125501	-0.490649	0.901352	Neurogenic locus notch homolog protein 2 OS=Homo sapiens OX=9606 GN=NOTCH2 PE=1 SV=3
Q6NTF9	4	RHBDD2	0.711549	0.0943422	-0.490965	1.02529	Rhomboid domain-containing protein 2 OS=Homo sapiens OX=9606 GN=RHBDD2 PE=1 SV=2
P49281	2	SLC11A2	0.710326	0.0651829	-0.493447	1.18587	Natural resistance-associated macrophage protein 2 OS=Homo sapiens OX=9606 GN=SLC11A2 PE=1 SV=2
O00767	3	SCD	0.706501	0.0363687	-0.501237	1.43927	Stearoyl-CoA desaturase OS=Homo sapiens OX=9606 GN=SCD PE=1 SV=2
Q6UW68	2	TMEM205	0.70292	0.00537076	-0.508568	2.26996	Transmembrane protein 205 OS=Homo sapiens OX=9606 GN=TMEM205 PE=1 SV=1
Q6N075	3	MFSD5	0.700891	0.0212013	-0.512739	1.67364	Molybdate-anion transporter OS=Homo sapiens OX=9606 GN=MFSD5 PE=1 SV=2
Q92544	16	TM9SF4	0.699189	0.000525598	-0.516245	3.27935	Transmembrane 9 superfamily member 4 OS=Homo sapiens OX=9606 GN=TM9SF4 PE=1 SV=2
P62917	10	RPL8	0.698977	0.00589438	-0.516683	2.22956	Large ribosomal subunit protein uL2 OS=Homo sapiens OX=9606 GN=RPL8 PE=1 SV=2
Q8TB61	7	SLC35B2	0.69845	0.00342526	-0.517772	2.46531	Adenosine 3'-phospho 5'-phosphosulfate transporter 1 OS=Homo sapiens OX=9606 GN=SLC35B2 PE=1 SV=1
Q8NI22	2	MCFD2	0.695523	0.0201781	-0.52383	1.69512	Multiple coagulation factor deficiency protein 2 OS=Homo sapiens OX=9606 GN=MCFD2 PE=1 SV=1
Q9BTX1	10	NDC1; TMEM48	0.691294	0.0286929	-0.532629	1.54223	Nucleoporin NDC1 OS=Homo sapiens OX=9606 GN=NDC1 PE=1 SV=2
O75396	10	SEC22B	0.687125	0.0149151	-0.541356	1.82637	Vesicle-trafficking protein SEC22b OS=Homo sapiens OX=9606 GN=SEC22B PE=1 SV=5
Q2TAA5	2	ALG11	0.686354	0.0390414	-0.542975	1.40847	GDP-Man:Man(3)GlcNAc(2)-PP-Dol alpha-1,2-mannosyltransferase OS=Homo sapiens OX=9606 GN=ALG11 PE=1 SV=2
P10398	2	ARAF	0.68622	0.00584005	-0.543256	2.23358	Serine/threonine-protein kinase A-Raf OS=Homo sapiens OX=9606 GN=ARAF PE=1 SV=2
Q8WUY1	6	THEM6	0.679453	0.00476132	-0.557555	2.32227	Protein THEM6 OS=Homo sapiens OX=9606 GN=THEM6 PE=1 SV=2
O75607	2	NPM3	0.678661	0.863665	-0.559238	0.0636548	Nucleoplasmin-3 OS=Homo sapiens OX=9606 GN=NPM3 PE=1 SV=3
Q96HD1	2	CRELD1	0.678248	0.0772623	-0.560116	1.11203	Protein disulfide isomerase CRELD1 OS=Homo sapiens OX=9606 GN=CRELD1 PE=1 SV=3
O75643	11	SNRNP200	0.677995	0.652333	-0.560654	0.18553	U5 small nuclear ribonucleoprotein 200 kDa helicase OS=Homo sapiens OX=9606 GN=SNRNP200 PE=1 SV=2
Q9NXW2	2	DNAJB12	0.677953	0.0757423	-0.560742	1.12066	DnaJ homolog subfamily B member 12 OS=Homo sapiens OX=9606 GN=DNAJB12 PE=1 SV=5
Q01974	3	ROR2	0.676091	0.0162013	-0.564711	1.79045	Tyrosine-protein kinase transmembrane receptor ROR2 OS=Homo sapiens OX=9606 GN=ROR2 PE=1 SV=2
Q6NZI2	13	PTRF; CAVIN1	0.676031	0.0642115	-0.564839	1.19239	Caveolae-associated protein 1 OS=Homo sapiens OX=9606 GN=CAVIN1 PE=1 SV=1
O95163	7	IKBKAP; ELP1	0.675028	0.0123003	-0.566982	1.91008	Elongator complex protein 1 OS=Homo sapiens OX=9606 GN=ELP1 PE=1 SV=3
P09601	2	HMOX1	0.67233	0.102579	-0.572759	0.988943	Heme oxygenase 1 OS=Homo sapiens OX=9606 GN=HMOX1 PE=1 SV=1
Q16739	3	UGCG	0.67214	5.55149e-05	-0.573166	4.25559	Ceramide glucosyltransferase OS=Homo sapiens OX=9606 GN=UGCG PE=1 SV=1
Q5T4S7	13	UBR4	0.671717	0.0130422	-0.574075	1.88465	E3 ubiquitin-protein ligase UBR4 OS=Homo sapiens OX=9606 GN=UBR4 PE=1 SV=1
P57088	11	TMEM33	0.670994	0.0524256	-0.575628	1.28046	Transmembrane protein 33 OS=Homo sapiens OX=9606 GN=TMEM33 PE=1 SV=2
Q9H000	3	MKRN2	0.668684	0.0161927	-0.580603	1.79068	E3 ubiquitin-protein ligase makorin-2 OS=Homo sapiens OX=9606 GN=MKRN2 PE=1 SV=2
Q9BQE5	2	APOL2	0.668439	0.000852202	-0.581132	3.06946	Apolipoprotein L2 OS=Homo sapiens OX=9606 GN=APOL2 PE=1 SV=2
Q03135	6	CAV1	0.666292	0.0820576	-0.585773	1.08588	Caveolin-1 OS=Homo sapiens OX=9606 GN=CAV1 PE=1 SV=4
P16401	4	HIST1H1B	0.665087	0.0186208	-0.588385	1.73	Histone H1.5 OS=Homo sapiens OX=9606 GN=H1-5 PE=1 SV=3
O75063	8	FAM20B	0.664466	0.0234609	-0.589732	1.62966	Glycosaminoglycan xylosylkinase OS=Homo sapiens OX=9606 GN=FAM20B PE=1 SV=1
Q15643	48	TRIP11	0.660039	0.0872879	-0.599377	1.05905	Thyroid receptor-interacting protein 11 OS=Homo sapiens OX=9606 GN=TRIP11 PE=1 SV=3
Q99848	6	EBNA1BP2	0.655865	0.0114616	-0.60853	1.94076	Probable rRNA-processing protein EBP2 OS=Homo sapiens OX=9606 GN=EBNA1BP2 PE=1 SV=2
O95716	3	RAB3D	0.653208	0.0380484	-0.614385	1.41966	Ras-related protein Rab-3D OS=Homo sapiens OX=9606 GN=RAB3D PE=1 SV=1
Q13445	6	TMED1	0.650819	0.00748624	-0.619672	2.12574	Transmembrane emp24 domain-containing protein 1 OS=Homo sapiens OX=9606 GN=TMED1 PE=1 SV=1
Q9Y3Q3	4	TMED3	0.646493	0.00382396	-0.629293	2.41749	Transmembrane emp24 domain-containing protein 3 OS=Homo sapiens OX=9606 GN=TMED3 PE=1 SV=1
Q86VZ5	2		0.640101	0.000250354	-0.643628	3.60145	Phosphatidylcholine:ceramide cholinephosphotransferase 1 OS=Homo sapiens OX=9606 GN=SGMS1 PE=1 SV=3
Q9H8Y8	3	GORASP2	0.639392	0.0212243	-0.645227	1.67317	Golgi reassembly-stacking protein 2 OS=Homo sapiens OX=9606 GN=GORASP2 PE=1 SV=3
Q969X5	11	ERGIC1	0.639272	0.000286151	-0.645499	3.5434	Endoplasmic reticulum-Golgi intermediate compartment protein 1 OS=Homo sapiens OX=9606 GN=ERGIC1 PE=1 SV=1
Q16778	2	HIST2H2BE	0.638922	0.0211066	-0.646289	1.67558	Histone H2B type 2-E OS=Homo sapiens OX=9606 GN=H2BC21 PE=1 SV=3
Q6UW02	6	CYP20A1	0.638389	0.718727	-0.647492	0.143436	Cytochrome P450 20A1 OS=Homo sapiens OX=9606 GN=CYP20A1 PE=1 SV=1
O43264	3	ZW10	0.638128	0.00631419	-0.648082	2.19968	Centromere/kinetochore protein zw10 homolog OS=Homo sapiens OX=9606 GN=ZW10 PE=1 SV=3
P52434	2	POLR2H	0.634237	0.112893	-0.656905	0.947334	DNA-directed RNA polymerases I, II, and III subunit RPABC3 OS=Homo sapiens OX=9606 GN=POLR2H PE=1 SV=4
O95084	5	PRSS23	0.633163	0.0283533	-0.659352	1.5474	Serine protease 23 OS=Homo sapiens OX=9606 GN=PRSS23 PE=1 SV=1
Q86SR1	2	GALNT10	0.632539	0.000716946	-0.660773	3.14451	Polypeptide N-acetylgalactosaminyltransferase 10 OS=Homo sapiens OX=9606 GN=GALNT10 PE=1 SV=2
Q08379	21	GOLGA2	0.631324	0.037528	-0.663548	1.42565	Golgin subfamily A member 2 OS=Homo sapiens OX=9606 GN=GOLGA2 PE=1 SV=3
P50402	12	EMD	0.630873	0.00446618	-0.66458	2.35006	Emerin OS=Homo sapiens OX=9606 GN=EMD PE=1 SV=1
O75787	10	ATP6AP2	0.630775	0.0870521	-0.664802	1.06022	Renin receptor OS=Homo sapiens OX=9606 GN=ATP6AP2 PE=1 SV=2
Q99640	6	PKMYT1	0.620965	0.0046298	-0.687417	2.33444	Membrane-associated tyrosine- and threonine-specific cdc2-inhibitory kinase OS=Homo sapiens OX=9606 GN=PKMYT1 PE=1 SV=1
P51553	4	IDH3G	0.619415	0.00229872	-0.691021	2.63851	Isocitrate dehydrogenase [NAD] subunit gamma, mitochondrial OS=Homo sapiens OX=9606 GN=IDH3G PE=1 SV=1
P05783	4	KRT18	0.619385	0.00286121	-0.691092	2.54345	Keratin, type I cytoskeletal 18 OS=Homo sapiens OX=9606 GN=KRT18 PE=1 SV=2
Q9UHJ9	2	PGAP2	0.613797	0.000498706	-0.704166	3.30216	Post-GPI attachment to proteins factor 2 OS=Homo sapiens OX=9606 GN=PGAP2 PE=1 SV=2
Q16777	2	HIST2H2AC	0.612112	0.0141173	-0.708132	1.85025	Histone H2A type 2-C OS=Homo sapiens OX=9606 GN=H2AC20 PE=1 SV=4
Q5SQN1	2	SNAP47	0.609599	0.0328613	-0.714068	1.48332	Synaptosomal-associated protein 47 OS=Homo sapiens OX=9606 GN=SNAP47 PE=1 SV=3
O95721	9	SNAP29	0.600761	4.52289e-05	-0.735137	4.34458	Synaptosomal-associated protein 29 OS=Homo sapiens OX=9606 GN=SNAP29 PE=1 SV=1
Q9BWE0	3	REPIN1	0.600245	0.00161205	-0.736376	2.79262	DNA-binding protein REPIN1 OS=Homo sapiens OX=9606 GN=REPIN1 PE=1 SV=1
P84243	3	H3F3A; H3F3AP4; H3F3B	0.597367	0.052634	-0.743312	1.27873	Histone H3.3 OS=Homo sapiens OX=9606 GN=H3-3A PE=1 SV=2
P55072	26	VCP	0.591545	0.0158219	-0.757441	1.80074	Transitional endoplasmic reticulum ATPase OS=Homo sapiens OX=9606 GN=VCP PE=1 SV=4
O95071	14	UBR5	0.588666	0.000695309	-0.76448	3.15782	E3 ubiquitin-protein ligase UBR5 OS=Homo sapiens OX=9606 GN=UBR5 PE=1 SV=2
Q9BXF6	13	RAB11FIP5	0.587563	0.0520619	-0.767185	1.28348	Rab11 family-interacting protein 5 OS=Homo sapiens OX=9606 GN=RAB11FIP5 PE=1 SV=1
Q5HYI8	9	RABL3	0.587314	0.00266086	-0.767796	2.57498	Rab-like protein 3 OS=Homo sapiens OX=9606 GN=RABL3 PE=1 SV=1
Q9Y3A6	6	TMED5	0.585959	0.00225924	-0.771127	2.64604	Transmembrane emp24 domain-containing protein 5 OS=Homo sapiens OX=9606 GN=TMED5 PE=1 SV=1
P62805	8	HIST1H4A; HIST1H4F; HIST1H4D; HIST1H4J; HIST2H4A; HIST2H4B; HIST1H4H; HIST1H4C; HIST4H4; HIST1H4E; HIST1H4I; HIST1H4B; HIST1H4K; HIST1H4L	0.583961	0.0242345	-0.776056	1.61557	Histone H4 OS=Homo sapiens OX=9606 GN=H4C1 PE=1 SV=2
Q13098	2	GPS1	0.582954	0.0218819	-0.778547	1.65992	COP9 signalosome complex subunit 1 OS=Homo sapiens OX=9606 GN=GPS1 PE=1 SV=4
P19338	21	NCL	0.581459	3.6831e-05	-0.782251	4.43379	Nucleolin OS=Homo sapiens OX=9606 GN=NCL PE=1 SV=3
Q15363	7	TMED2	0.576619	0.000543064	-0.79431	3.26515	Transmembrane emp24 domain-containing protein 2 OS=Homo sapiens OX=9606 GN=TMED2 PE=1 SV=1
Q9UJA5	10	TRMT6	0.559912	0.0216534	-0.836728	1.66447	tRNA (adenine(58)-N(1))-methyltransferase non-catalytic subunit TRM6 OS=Homo sapiens OX=9606 GN=TRMT6 PE=1 SV=1
O14656	3	TOR1A	0.532039	0.056324	-0.910396	1.24931	Torsin-1A OS=Homo sapiens OX=9606 GN=TOR1A PE=1 SV=1
P82650	2	MRPS22	0.529	0.0404068	-0.918659	1.39355	Small ribosomal subunit protein mS22 OS=Homo sapiens OX=9606 GN=MRPS22 PE=1 SV=1
Q13263	26	TRIM28	0.527658	0.00125851	-0.922325	2.90014	Transcription intermediary factor 1-beta OS=Homo sapiens OX=9606 GN=TRIM28 PE=1 SV=5
Q9BZK7	3	TBL1XR1	0.526835	0.00709502	-0.924576	2.14905	F-box-like/WD repeat-containing protein TBL1XR1 OS=Homo sapiens OX=9606 GN=TBL1XR1 PE=1 SV=1
Q14678	16	KANK1	0.522901	0.0108757	-0.93539	1.96354	KN motif and ankyrin repeat domain-containing protein 1 OS=Homo sapiens OX=9606 GN=KANK1 PE=1 SV=3
Q96IR7	2	HPDL	0.522683	0.00541546	-0.935991	2.26636	4-hydroxyphenylpyruvate dioxygenase-like protein OS=Homo sapiens OX=9606 GN=HPDL PE=1 SV=1
P61289	2	PSME3	0.521012	0.0164859	-0.940611	1.78289	Proteasome activator complex subunit 3 OS=Homo sapiens OX=9606 GN=PSME3 PE=1 SV=1
P0CG08	5	GPR89A; GPR89B	0.517877	0.00485129	-0.949318	2.31414	Golgi pH regulator B OS=Homo sapiens OX=9606 GN=GPR89B PE=1 SV=1
Q9P2X0	2	DPM3	0.513701	0.0310491	-0.960998	1.50795	Dolichol-phosphate mannosyltransferase subunit 3 OS=Homo sapiens OX=9606 GN=DPM3 PE=1 SV=2
Q96FX7	6	TRMT61A	0.511528	0.0313477	-0.967115	1.50379	tRNA (adenine(58)-N(1))-methyltransferase catalytic subunit TRMT61A OS=Homo sapiens OX=9606 GN=TRMT61A PE=1 SV=1
P13639	25	EEF2	0.481413	0.000256188	-1.05465	3.59144	Elongation factor 2 OS=Homo sapiens OX=9606 GN=EEF2 PE=1 SV=4
Q15773	2	MLF2	0.478276	0.000549788	-1.06408	3.2598	Myeloid leukemia factor 2 OS=Homo sapiens OX=9606 GN=MLF2 PE=1 SV=1
P28340	8	POLD1	0.466451	0.000381591	-1.1002	3.4184	DNA polymerase delta catalytic subunit OS=Homo sapiens OX=9606 GN=POLD1 PE=1 SV=2
Q86V85	4	GPR180	0.451754	0.00714077	-1.14639	2.14626	Integral membrane protein GPR180 OS=Homo sapiens OX=9606 GN=GPR180 PE=1 SV=1
Q13618	3	CUL3	0.451433	0.00839756	-1.14742	2.07585	Cullin-3 OS=Homo sapiens OX=9606 GN=CUL3 PE=1 SV=2
Q5QNW6	2	HIST2H2BF	0.450444	0.00015865	-1.15058	3.79956	Histone H2B type 2-F OS=Homo sapiens OX=9606 GN=H2BC18 PE=1 SV=3
P49327	34	FASN	0.425447	0.00285033	-1.23295	2.5451	Fatty acid synthase OS=Homo sapiens OX=9606 GN=FASN PE=1 SV=3
Q99615	14	DNAJC7	0.417979	0.0018439	-1.2585	2.73426	DnaJ homolog subfamily C member 7 OS=Homo sapiens OX=9606 GN=DNAJC7 PE=1 SV=2
Q86W92	9	PPFIBP1	0.407466	0.0123806	-1.29525	1.90726	Liprin-beta-1 OS=Homo sapiens OX=9606 GN=PPFIBP1 PE=1 SV=2
Q9H4A5	5	GOLPH3L	0.398912	0.00300098	-1.32586	2.52274	Golgi phosphoprotein 3-like OS=Homo sapiens OX=9606 GN=GOLPH3L PE=1 SV=1
Q14249	4	ENDOG	0.280658	2.08498e-06	-1.83312	5.6809	Endonuclease G, mitochondrial OS=Homo sapiens OX=9606 GN=ENDOG PE=1 SV=4

## Sheet: Sheet 2
Accession	Protein name	Gene Symbol	Abundance Ratio: WT/AP4KO	p value (WT/AP-4KO)	Abundance Ratio: WT/AP1KO
Q9BRP8	Partner of Y14 and mago	WIBG; PYM1	81.378	0.0073557	N.A.
Q01085	Nucleolysin TIAR	TIAL1	80.9713	0.0472743	N.A.
P29401	Transketolase	TKT	70.9223	0.000188591	1.88225
O60568	Multifunctional procollagen lysine hydroxylase and glycosyltransferase LH3	PLOD3	46.8138	0.0217517	1.01007
P05187	Alkaline phosphatase, placental type	ALPP	46.7576	0.0021177	11.7283
O14786	Neuropilin-1	NRP1	46.1868	0.0372861	N.A.
Q8WV41	Sorting nexin-33	SNX33	46.1205	0.0438683	N.A.
Q9Y6U3	Scinderin	SCIN	45.8228	0.00401309	N.A.
Q5JSH3	WD repeat-containing protein 44	WDR44	42.2466	4.19692e-07	N.A.
Q9Y3A3	MOB-like protein phocein	MOB4	37.1004	0.031441	1.04021
P31949	Protein S100-A11	S100A11	36.5892	0.0253357	N.A.
Q8TF74	WAS/WASL-interacting protein family member 2	WIPF2	35.853	0.00704801	N.A.
P16671	Platelet glycoprotein 4	CD36	35.5759	0.0133441	N.A.
O43707	Alpha-actinin-4	ACTN4	21.9052	0.0411074	1.76658
Q9ULV4	Coronin-1C	CORO1C	8.70217	0.0448925	1.6018
Q01082	Spectrin beta chain, non-erythrocytic 1	SPTBN1	7.44043	0.047108	1.66161
P0CG39	POTE ankyrin domain family member J	POTEJ	7.26758	0.008266	N.A.
Q13813	Spectrin alpha chain, non-erythrocytic 1	SPTAN1	6.70357	0.035532	1.6284
Q562R1	Beta-actin-like protein 2	ACTBL2	6.25665	0.0348202	1.59688
P12814	Alpha-actinin-1	ACTN1	5.95965	0.0267458	N.A.
P68133	Actin, alpha skeletal muscle	ACTA1	4.99409	0.030693	1.39422
P22626	Heterogeneous nuclear ribonucleoproteins A2/B1	HNRNPA2B1	4.73193	0.0424881	0.504803
Q53EL6	Programmed cell death protein 4	PDCD4	4.53198	0.0151501	1.1274
P51991	Heterogeneous nuclear ribonucleoprotein A3	HNRNPA3	4.44218	0.048158	N.A.
Q15233	Non-POU domain-containing octamer-binding protein	NONO	4.41771	0.00960027	N.A.
P63261	Actin, cytoplasmic 2	ACTG1	4.3734	0.0475522	N.A.
O95486	Protein transport protein Sec24A	SEC24A	4.24818	0.021498	N.A.
Q8NBX0	Saccharopine dehydrogenase-like oxidoreductase	SCCPDH	4.16842	1.87629e-05	N.A.
P49411	Elongation factor Tu, mitochondrial	TUFM	4.11762	8.63465e-06	3.24187
P53999	Activated RNA polymerase II transcriptional coactivator p15	SUB1	4.09546	0.000499554	N.A.
P61158	Actin-related protein 3	ACTR3	3.73177	0.0212614	1.42721
O15144	Actin-related protein 2/3 complex subunit 2	ARPC2	3.62664	0.0349654	N.A.
Q6DD88	Atlastin-3	ATL3	3.50833	2.67184e-05	1.87169
Q9Y224	RNA transcription, translation and transport factor protein	C14orf166; RTRAF	3.48974	0.00928313	N.A.
Q14192	Four and a half LIM domains protein 2	FHL2	3.46563	0.000202223	N.A.
O94875	Sorbin and SH3 domain-containing protein 2	SORBS2	3.40883	0.0101254	1.50942
P59998	Actin-related protein 2/3 complex subunit 4	ARPC4	3.27392	0.0342475	1.26924
Q01844	RNA-binding protein EWS	EWSR1	3.22262	0.0212609	N.A.
Q9Y5S2	Serine/threonine-protein kinase MRCK beta	CDC42BPB	3.12129	0.0306932	N.A.
Q92499	ATP-dependent RNA helicase DDX1	DDX1	3.11453	0.0194954	N.A.
O95197	Reticulon-3	RTN3	3.09844	6.62035e-06	1.19515
Q13151	Heterogeneous nuclear ribonucleoprotein A0	HNRNPA0	3.04289	0.0363675	0.366581
P56377	AP-1 complex subunit sigma-2	AP1S2	3.04009	0.0346578	N.A.
Q9BPX5	Actin-related protein 2/3 complex subunit 5-like protein	ARPC5L	2.92999	0.0381232	N.A.
Q14103	Heterogeneous nuclear ribonucleoprotein D0	HNRNPD	2.83326	0.0237018	N.A.
Q9H3M7	Thioredoxin-interacting protein	TXNIP; LOC101060503	2.79683	0.00148425	N.A.
P25205	DNA replication licensing factor MCM3	MCM3	2.74219	0.01605	1.61633
P11172	Uridine 5'-monophosphate synthase	UMPS	2.72201	0.0461603	N.A.
Q16401	26S proteasome non-ATPase regulatory subunit 5	PSMD5	2.6999	0.00865591	N.A.
Q86YZ3	Hornerin	HRNR	2.6624	0.0239979	N.A.
P09651	Heterogeneous nuclear ribonucleoprotein A1	HNRNPA1	2.64417	0.00970717	1.08203
Q99755	Phosphatidylinositol 4-phosphate 5-kinase type-1 alpha	PIP5K1A	2.63277	0.0114271	1.87774
Q13242	Serine/arginine-rich splicing factor 9	SRSF9	2.58604	0.0411065	N.A.
P35580	Myosin-10	MYH10	2.52271	0.0258243	N.A.
P60660	Myosin light polypeptide 6	MYL6	2.35493	0.0372532	1.52246
Q92597	Protein NDRG1	NDRG1	2.3389	0.0118104	N.A.
O00743	Serine/threonine-protein phosphatase 6 catalytic subunit	PPP6C	2.33599	0.0391117	N.A.
Q9Y3I0	RNA-splicing ligase RtcB homolog	C22orf28; RTCB	2.26217	0.0352825	N.A.
O14818	Proteasome subunit alpha type-7	PSMA7	2.19652	0.000155373	N.A.
Q15436	Protein transport protein Sec23A	SEC23A	2.17079	0.0230508	0.502941
P46940	Ras GTPase-activating-like protein IQGAP1	IQGAP1	2.16082	0.0277191	1.6433
O00148	ATP-dependent RNA helicase DDX39A	DDX39A	2.12126	0.0266923	1.38847
P23921	Ribonucleoside-diphosphate reductase large subunit	RRM1	2.11963	0.000443888	N.A.
O60331	Phosphatidylinositol 4-phosphate 5-kinase type-1 gamma	PIP5K1C	2.09287	0.00979224	N.A.
P60900	Proteasome subunit alpha type-6	PSMA6	2.08604	0.0438105	N.A.
Q9H3Z4	DnaJ homolog subfamily C member 5	DNAJC5	2.08429	0.0186774	0.998019
P24534	Elongation factor 1-beta	EEF1B2	2.0795	0.028551	N.A.
Q9H4G0	Band 4.1-like protein 1	EPB41L1	2.05883	0.0202439	1.41807
O14975	Long-chain fatty acid transport protein 2	SLC27A2	2.03929	0.000584847	1.13269
P48426	Phosphatidylinositol 5-phosphate 4-kinase type-2 alpha (PI5P4Kalpha) (Phosphatidylinositol 5-phosphate 4-kinase type II alpha) (PI(5)P 4-kinase type II alpha) (PIP4KII-alpha) (PtdIns(4)P-5-kinase B isoform) (PtdIns(4)P-5-kinase C isoform) (PtdIns(5)P-4-kinase isoform 2-alpha)	PIP4K2A	2.01188	0.000712082	N.A.
P15328	Folate receptor alpha	FOLR1	1.97902	0.0120578	2.69198
O75298	Reticulon-2	RTN2	1.97768	0.00148288	0.959174
P62140	Serine/threonine-protein phosphatase PP1-beta catalytic subunit	PPP1CB	1.95593	0.0308684	N.A.
P23528	Cofilin-1	CFL1	1.92442	0.0423235	1.21441
O14950	Myosin regulatory light chain 12B	MYL12B; MYL12A	1.91538	0.0417092	N.A.
Q01130	Serine/arginine-rich splicing factor 2	SRSF2	1.82572	0.0222962	N.A.
Q13765	Nascent polypeptide-associated complex subunit alpha	NACA	1.80934	0.0249359	0.710964
P04899	Guanine nucleotide-binding protein G(i) subunit alpha-2	GNAI2	1.76313	0.0186474	1.5885
P49748	Very long-chain specific acyl-CoA dehydrogenase, mitochondrial	ACADVL	1.75263	0.00073404	N.A.
Q9Y5X1	Sorting nexin-9	SNX9	1.72859	0.0292809	1.53177
Q9BT40	Inositol polyphosphate 5-phosphatase K	INPP5K	1.72188	0.000505961	0.818297
Q9UNE7	E3 ubiquitin-protein ligase CHIP	STUB1	1.72022	0.044535	N.A.
Q92900	Regulator of nonsense transcripts 1	UPF1	1.66809	0.0428041	N.A.
O75348	V-type proton ATPase subunit G 1	ATP6V1G1	1.64702	0.000298682	0.944448
P09496	Clathrin light chain A	CLTA	1.63876	0.0353188	1.37586
Q96M27	Protein PRRC1	PRRC1	1.63774	0.000642914	N.A.
P63096	Guanine nucleotide-binding protein G(i) subunit alpha-1	GNAI1	1.62925	0.0334543	1.53573
P31327	Carbamoyl-phosphate synthase [ammonia], mitochondrial	CPS1	1.62686	0.0261367	1.1071
Q9NQC3	Reticulon-4	RTN4	1.59454	0.00019283	0.76382
O94973	AP-2 complex subunit alpha-2	AP2A2	1.58287	0.0158523	1.12288
Q9BUP3	Oxidoreductase HTATIP2	HTATIP2	1.57875	0.00124525	1.19408
Q14677	Clathrin interactor 1	CLINT1	1.56551	0.0161203	1.6867
P63000	Ras-related C3 botulinum toxin substrate 1	RAC1	1.56473	4.86224e-05	1.6573
Q8WXE9	Stonin-2	STON2	1.55229	0.0301924	0.947634
P30041	Peroxiredoxin-6	PRDX6	1.55139	0.00976066	1.64872
Q13286	Battenin	CLN3	1.54753	0.0280205	N.A.
P49458	Signal recognition particle 9 kDa protein	SRP9; SRP9P1	1.54569	0.00685423	1.84833
P38606	V-type proton ATPase catalytic subunit A	ATP6V1A	1.53841	0.000778298	1.28504
Q5T0D9	Tumor protein p63-regulated gene 1-like protein	TPRG1L	1.53796	0.00804442	0.535561
P55084	Trifunctional enzyme subunit beta, mitochondrial	HADHB	1.52623	0.0141955	0.827276
Q00610	Clathrin heavy chain 1	CLTC	1.52468	0.0498324	1.11114
P63010	AP-2 complex subunit beta	AP2B1	1.51999	0.0203354	1.82806
Q9NSY1	BMP-2-inducible protein kinase	BMP2K	1.51958	0.0013051	N.A.
O43815	Striatin	STRN	1.51536	0.0102902	0.900936
O95782	AP-2 complex subunit alpha-1	AP2A1	1.5033	0.0465899	1.55188
Q9Y5B9	FACT complex subunit SPT16	SUPT16H	1.49752	0.010459	N.A.
P20338	Ras-related protein Rab-4A	RAB4A	1.49623	0.00993799	0.635855
Q14BN4	Sarcolemmal membrane-associated protein	SLMAP	1.48664	0.000447392	1.11666
P00558	Phosphoglycerate kinase 1	PGK1	1.48224	0.00998197	1.03356
Q9BXS5	AP-1 complex subunit mu-1	AP1M1	1.4474	0.0032435	N.A.
P04075	Fructose-bisphosphate aldolase A	ALDOA	1.44303	0.015557	1.1059
P17813	Endoglin	ENG	1.43448	0.0210082	1.15301
P33993	DNA replication licensing factor MCM7	MCM7	1.42037	0.0441248	N.A.
Q7Z7N9	Transmembrane protein 179B	TMEM179B	1.41976	0.00323343	0.778402
P40939	Trifunctional enzyme subunit alpha, mitochondrial	HADHA	1.40487	0.00197539	0.914781
P43007	Neutral amino acid transporter A	SLC1A4	1.40445	0.0147113	0.774184
Q9UNH7	Sorting nexin-6	SNX6	1.39774	0.0276599	1.23117
P08754	Guanine nucleotide-binding protein G(i) subunit alpha-3	GNAI3	1.39232	0.0452342	1.34867
O14773	Tripeptidyl-peptidase 1	TPP1	1.36582	0.00873168	0.930273
Q9BU79	Transmembrane protein 243	C7orf23; TMEM243	1.36275	0.00883647	N.A.
O43747	AP-1 complex subunit gamma-1	AP1G1	1.36079	0.00361007	104.917
P55327	Tumor protein D52	TPD52	1.35289	0.000829301	0.648226
Q96PC3	AP-1 complex subunit sigma-3	AP1S3	1.35149	0.000542996	N.A.
Q68DH5	G-protein coupled receptor-associated protein LMBRD2	LMBRD2	1.34948	0.0177858	0.809289
Q15149	Plectin	PLEC	1.3494	0.0049144	1.57424
Q9BTU6	Phosphatidylinositol 4-kinase type 2-alpha	PI4K2A	1.344	0.0458694	0.820092
P08670	Vimentin	VIM	1.34322	0.0171676	1.25103
P61204	ADP-ribosylation factor 3	ARF3	1.33896	0.0340169	0.910834
Q14697	Neutral alpha-glucosidase AB	GANAB	1.33741	0.000696177	1.06883
P11234	Ras-related protein Ral-B	RALB	1.32493	9.5625e-05	0.870204
P51788	Chloride channel protein 2	CLCN2	1.32391	0.00583667	N.A.
Q7Z3C6	Autophagy-related protein 9A	ATG9A	1.32326	0.0239971	0.623176
O43143	ATP-dependent RNA helicase DHX15	DHX15	1.31444	0.0424561	N.A.
Q6RW13	Type-1 angiotensin II receptor-associated protein	AGTRAP	1.31285	0.0417726	0.69857
O00584	Ribonuclease T2	RNASET2	1.30527	0.0416741	N.A.
P12277	Creatine kinase B-type	CKB	1.30518	0.00276752	N.A.
Q8NCG7	Diacylglycerol lipase-beta	DAGLB	1.30351	0.0215636	0.874321
P17931	Galectin-3	LGALS3	1.30198	0.000135019	1.04261
Q63HQ0	AP-1 complex-associated regulatory protein	AP1AR	1.30114	0.0425775	0.841476

## Sheet: Sheet 3
	Soluble cargo proteins				Transmembrane cargo proteins
								Predicted to be located at
	Accession	Gene Names	Protein Names		Accession	Gene Names	Protein Names	Golgi?	Endosome?	Lysosome?	Plasma membrane?
	O60568	PLOD3	Multifunctional procollagen lysine hydroxylase and glycosyltransferase LH3		P05187	ALPP	Alkaline phosphatase, placental type (*)	No	No	No	Yes
	O14773	TPP1	Tripeptidyl-peptidase 1		O14786	NRP1	Neuropilin-1	No	Yes	No	Yes
	Q14697	GANAB	Neutral alpha-glucosidase AB		P16671	CD36	Platelet glycoprotein 4	Yes	No	No	Yes
	O00584	RNASET2	Ribonuclease T2		Q6DD88	ATL3	Atlastin-3	No	No	No	No
					O14975	SLC27A2	Long-chain fatty acid transport protein 2	No	No	No	Yes
					O75298	RTN2	Reticulon-2	No	No	No	Yes
					Q9NQC3	RTN4	Reticulon-4	No	No	No	Yes
					Q13286	CLN3	Battenin	Yes	Yes	Yes	Yes
					Q14BN4	SLMAP	Sarcolemmal membrane-associated protein	No	No	No	Yes
					P17813	ENG	Endoglin	No	No	No	Yes
					Q7Z7N9	TMEM179B	Transmembrane protein 179B	No	No	No	Yes
					P43007	SLC1A4	Neutral amino acid transporter A	No	No	No	Yes
					Q9BU79	TMEM243	Transmembrane protein 243	No	No	No	No
					Q68DH5	LMBRD2	G-protein coupled receptor-associated protein LMBRD2	No	No	No	Yes
					P51788	CLCN2	Chloride channel protein 2	No	No	No	Yes
					Q7Z3C6	ATG9A	Autophagy-related protein 9A	Yes	Yes	No	No
					Q6RW13	AGTRAP	Type-1 angiotensin II receptor-associated protein	Yes	No	No	Yes
					Q8NCG7	DAGLB	Diacylglycerol lipase-beta	No	No	Yes	Yes
					Note: *, this protein is a GPI-anchored protein

## Sheet: Sheet 4
	Cytosolic proteins
			Predicted to be located at
	Accession	Gene Names	Golgi?	Endosome?	Lysosome?	Plasma membrane?
	Q9BRP8	PYM1 PYM WIBG	No	No	No	No
	Q01085	TIAL1	No	No	Yes	No
	P29401	TKT	No	No	No	No
	Q8WV41	SNX33 SH3PX3 SH3PXD3C SNX30	No	No	No	Yes
	Q9Y6U3	SCIN KIAA1905	No	No	No	No
	Q5JSH3	WDR44 RPH11	Yes	Yes	No	No
	Q9Y3A3	MOB4 MOB3 MOBKL3 PHOCN PREI3 CGI-95	Yes	No	No	No
	P31949	S100A11 MLN70 S100C	No	No	No	No
	Q8TF74	WIPF2 WICH WIRE PP10631	No	No	No	No
	O43707	ACTN4	No	No	No	Yes
	Q9ULV4	CORO1C CRN2 CRNN4	No	Yes	No	Yes
	Q01082	SPTBN1 SPTB2	No	No	No	Yes
	P0CG39	POTEJ	No	No	No	No
	Q13813	SPTAN1 NEAS SPTA2	No	No	No	Yes
	Q562R1	ACTBL2	No	No	No	No
	P12814	ACTN1	No	No	No	Yes
	P68133	ACTA1 ACTA	No	No	No	No
	P22626	HNRNPA2B1 HNRPA2B1	No	No	No	No
	Q53EL6	PDCD4 H731	No	No	No	No
	P63261	ACTG1 ACTG	No	No	No	Yes
	O95486	SEC24A	No	No	No	No
	P61158	ACTR3 ARP3	No	No	No	No
	O15144	ARPC2 ARC34 PRO2446	No	Yes	No	No
	Q9Y224	RTRAF C14orf166 CGI-99	No	No	No	No
	Q14192	FHL2 DRAL SLIM3	No	No	No	No
	O94875	SORBS2 ARGBP2 KIAA0777	No	No	No	Yes
	P59998	ARPC4 ARC20	No	No	No	No
	Q01844	EWSR1 EWS	No	No	No	Yes
	Q9Y5S2	CDC42BPB KIAA1124	No	No	No	Yes
	Q92499	DDX1	No	No	No	No
	P56377	AP1S2 DC22	Yes	Yes	No	No
	Q9BPX5	ARPC5L	No	No	No	No
	Q14103	HNRNPD AUF1 HNRPD	No	No	No	No
	Q9H3M7	TXNIP VDUP1	No	No	No	No
	P11172	UMPS OK/SW-cl.21	No	No	No	No
	Q16401	PSMD5 KIAA0072	No	No	No	No
	Q86YZ3	HRNR S100A18	No	No	No	No
	P09651	HNRNPA1 HNRPA1	No	No	No	No
	Q99755	PIP5K1A	No	No	No	Yes
	P35580	MYH10	No	No	No	No
	P60660	MYL6	No	No	No	No
	Q92597	NDRG1 CAP43 DRG1 RTP	No	Yes	No	Yes
	O00743	PPP6C PPP6	No	No	No	No
	Q9Y3I0	RTCB C22orf28 HSPC117	No	No	No	No
	O14818	PSMA7 HSPC	No	No	No	No
	Q15436	SEC23A	Yes	No	No	No
	P46940	IQGAP1 KIAA0051	No	No	No	Yes
	O00148	DDX39A DDX39	No	No	No	No
	P23921	RRM1 RR1	No	No	No	No
	O60331	PIP5K1C KIAA0589	No	Yes	No	Yes
	P60900	PSMA6 PROS27	No	No	No	No
	P24534	EEF1B2 EEF1B EF1B	No	No	No	No
	Q9H4G0	EPB41L1 KIAA0338	No	No	No	Yes
	P48426	PIP4K2A PI5P4KA PIP5K2 PIP5K2A	No	No	Yes	Yes
	P62140	PPP1CB	No	No	No	No
	P23528	CFL1 CFL	No	No	No	No
	O14950	MYL12B MRLC2 MYLC2B	No	No	No	No
	Q01130	SRSF2 SFRS2	No	No	No	No
	Q13765	NACA HSD48	No	No	No	No
	P04899	GNAI2 GNAI2B	No	No	No	Yes
	Q9Y5X1	SNX9 SH3PX1 SH3PXD3A	Yes	No	No	Yes
	Q9BT40	INPP5K PPS SKIP	Yes	No	No	Yes
	Q9UNE7	STUB1 CHIP PP1131	No	No	No	No
	Q92900	UPF1 KIAA0221 RENT1	No	No	No	No
	O75348	ATP6V1G1 ATP6G ATP6G1 ATP6J	No	No	Yes	Yes
	P09496	CLTA	Yes	No	Yes	Yes
	Q96M27	PRRC1	Yes	No	No	No
	P63096	GNAI1	No	No	Yes	Yes
	P31327	CPS1	No	No	No	Yes
	O94973	AP2A2 ADTAB CLAPA2 HIP9 HYPJ KIAA0899	No	No	Yes	Yes
	Q9BUP3	HTATIP2 CC3 TIP30	No	No	No	No
	Q14677	CLINT1 ENTH EPN4 EPNR KIAA0171	Yes	Yes	No	Yes
	P63000	RAC1 TC25 MIG5	Yes	Yes	No	Yes
	Q8WXE9	STON2 STN2 STNB	No	No	No	No
	P30041	PRDX6 AOP2 KIAA0106	No	No	Yes	No
	P49458	SRP9	No	No	No	No
	P38606	ATP6V1A ATP6A1 ATP6V1A1 VPP2	Yes	Yes	Yes	Yes
	Q5T0D9	TPRG1L FAM79A MOVER	No	No	No	No
	Q00610	CLTC CLH17 CLTCL2 KIAA0034	Yes	Yes	Yes	Yes
	P63010	AP2B1 ADTB2 CLAPB1	No	No	Yes	Yes
	Q9NSY1	BMP2K BIKE HRIHFB2017	No	No	No	No
	O43815	STRN	No	No	No	No
	O95782	AP2A1 ADTAA CLAPA1	Yes	No	Yes	Yes
	P20338	RAB4A RAB4	No	Yes	No	No
	P00558	PGK1 PGKA MIG10 OK/SW-cl.110	No	No	No	No
	Q9BXS5	AP1M1 CLTNM	Yes	Yes	No	Yes
	P04075	ALDOA ALDA	No	No	No	No
	P33993	MCM7 CDC47 MCM2	No	No	No	No
	Q9UNH7	SNX6	No	Yes	Yes	No
	P08754	GNAI3	Yes	No	No	Yes
	O43747	AP1G1 ADTG CLAPG1	Yes	Yes	No	No
	P55327	TPD52	No	No	No	No
	Q96PC3	AP1S3	Yes	Yes	Yes	No
	Q15149	PLEC PLEC1	No	No	No	Yes
	Q9BTU6	PI4K2A	Yes	Yes	Yes	Yes
	P08670	VIM	No	No	No	Yes
	P61204	ARF3	Yes	No	No	Yes
	P11234	RALB	No	No	No	Yes
	P12277	CKB CKBB	No	No	No	Yes
	P17931	LGALS3 MAC2	No	No	No	Yes
	Q63HQ0	AP1AR C4orf16 PRO0971	Yes	Yes	No	No
